# Supplementary material for: Systematic Analysis and Functional Validation of Citrus XTH Genes Reveal the Role of Csxth04 in Citrus Bacterial Canker Resistance and Tolerance
Source: Front Plant Sci. 2019 Sep 27;10:1109. doi: 10.3389/fpls.2019.01109 (PMC6776591; doi:10.3389/fpls.2019.01109)
Supplement: Supplementary file 1 [file DataSheet_1.zip]

Archive with 2 entries (2 files):
- SUPPLEMENTARY FILE 1 - Alignment of CsXTHs, AtXTHs and CsEG16.masx
- SUPPLEMENTARY FILE 2 - ML tree of CsXTHs, AtXTHs and CsEG16.mtsx
