# Supplementary material for: Systematic Analysis and Functional Validation of Citrus XTH Genes Reveal the Role of Csxth04 in Citrus Bacterial Canker Resistance and Tolerance
Source: Front Plant Sci. 2019 Sep 27;10:1109. doi: 10.3389/fpls.2019.01109 (PMC6776591; doi:10.3389/fpls.2019.01109)
Supplement: Supplementary file 2 [file Table_1.xlsx]

## Sheet: Table S1
Table S1. Differentially expressed genes (cell-wall related) in Newhall (Citrus sinensis) induced by Xcc.
XTHs are shown in bold. DEGs (differently expressed genes) were detected from RNA-Seq data. Samples for expression profiling were collected from Newhall (Citrus sinensis) induced by Xcc.
Gene ID	Description	1 d VS 0 d	3 d VS 0 d	5 d VS 0 d
cs1g16550	(p83948|pme3_citsi : 1092.0) Pectinesterase-3 precursor (EC 3.1.1.11) (Pectin methylesterase 3) (PE 3) - Citrus sinensis (Sweet orange) & (at3g14310 : 781.0) encodes a pectin methylesterase, targeted by a cellulose binding protein (CBP) from the parasitic nematode Heterodera schachtii during parasitism.; pectin methylesterase 3 (PME3); FUNCTIONS IN: pectinesterase activity; INVOLVED IN: response …	0.44635	1.7448	1.2262
cs1g16560	'(q43111|pme3_phavu : 635.0) Pectinesterase-3 precursor (EC 3.1.1.11) (Pectin methylesterase 3) (PE 3) - Phaseolus vulgaris (Kidney bean) (French bean) & (at1g53840 : 613.0) encodes a pectin methylesterase; pectin methylesterase 1 (PME1); FUNCTIONS IN: pectinesterase activity; INVOLVED IN: cell wall modification; LOCATED IN: extracellular region, plasma membrane, membrane, plant-type cell wall; E…	0.99766	0.98088	1.0453
cs1g20620	'(at2g22620 : 875.0) Rhamnogalacturonate lyase family protein; CONTAINS InterPro DOMAIN/s: Rhamnogalacturonate lyase (InterPro:IPR010325), Carbohydrate-binding-like fold (InterPro:IPR013784), Galactose-binding domain-like (InterPro:IPR008979); BEST Arabidopsis thaliana protein match is: Rhamnogalacturonate lyase family protein (TAIR:AT4G37950.1). & (loc_os08g44020.3 : 797.0) no description availa…	0.00027123	7.2396	10.826
cs1g21130	(at5g65730 : 462.0) xyloglucan endotransglucosylase/hydrolase 6 (XTH6); FUNCTIONS IN: hydrolase activity, acting on glycosyl bonds, hydrolase activity, hydrolyzing O-glycosyl compounds, xyloglucan:xyloglucosyl transferase activity; INVOLVED IN: response to water deprivation; LOCATED IN: endomembrane system, cell wall, apoplast; EXPRESSED IN: 21 plant structures; EXPRESSED DURING: 14 growth stages…	-1.01257	-2.7057	-6.951
cs2g14920	(at5g13870 : 536.0) EXGT-A4, endoxyloglucan transferase,; xyloglucan endotransglucosylase/hydrolase 5 (XTH5); FUNCTIONS IN: hydrolase activity, acting on glycosyl bonds, hydrolase activity, hydrolyzing O-glycosyl compounds, xyloglucan:xyloglucosyl transferase activity; INVOLVED IN: carbohydrate metabolic process, cellular glucan metabolic process; LOCATED IN: endomembrane system, cell wall, apopl…	0.60334	7.1855	7.1703
cs2g20750	'(at2g32990 : 682.0) glycosyl hydrolase 9B8 (GH9B8); FUNCTIONS IN: hydrolase activity, hydrolyzing O-glycosyl compounds, catalytic activity; INVOLVED IN: carbohydrate metabolic process; LOCATED IN: endomembrane system; EXPRESSED IN: 17 plant structures; EXPRESSED DURING: 11 growth stages; CONTAINS InterPro DOMAIN/s: Six-hairpin glycosidase (InterPro:IPR012341), Glycoside hydrolase, family 9, acti…	0.19489	7.9214	7.8331
cs2g23970	'(at4g24780 : 652.0) Pectin lyase-like superfamily protein; CONTAINS InterPro DOMAIN/s: Pectin lyase fold/virulence factor (InterPro:IPR011050), AmbAllergen (InterPro:IPR018082), Pectate lyase/Amb allergen (InterPro:IPR002022), Pectin lyase fold (InterPro:IPR012334); BEST Arabidopsis thaliana protein match is: Pectin lyase-like superfamily protein (TAIR:AT5G63180.1). & (loc_os04g05050.1 : 594.0) …	2.8115e-27	9.9206	9.5934
cs2g26323	'(at4g17030 : 198.0) Encodes EXLB1 (expansin-like B1), a member of the expansin family.; expansin-like B1 (EXLB1); INVOLVED IN: sexual reproduction, unidimensional cell growth, plant-type cell wall loosening; LOCATED IN: endomembrane system, extracellular region; EXPRESSED IN: 19 plant structures; EXPRESSED DURING: 9 growth stages; CONTAINS InterPro DOMAIN/s: Pollen allergen, N-terminal (InterPro…	5.6664e-05	-2.9428	-3.5992
cs2g27180	'(at3g01640 : 573.0) AtGlcAK is a sugar kinase able to phosphorylate D-GlcA to D-GlcA-1-phosphate in the presence of ATP.; glucuronokinase G (GLCAK); FUNCTIONS IN: poly(U) RNA binding, glucuronokinase activity, ATP binding; INVOLVED IN: cell wall biogenesis, inositol metabolic process, pollen tube development; LOCATED IN: cytoplasm; EXPRESSED IN: 24 plant structures; EXPRESSED DURING: 15 growth s…	0.00028497	3.1625	5.6888
cs2g28730	'(at3g28180 : 709.0) encodes a gene similar to cellulose synthase; Cellulose-synthase-like C4 (CSLC04); FUNCTIONS IN: cellulose synthase activity, transferase activity, transferring glycosyl groups; INVOLVED IN: biological_process unknown; LOCATED IN: plasma membrane; EXPRESSED IN: 24 plant structures; EXPRESSED DURING: 13 growth stages; CONTAINS InterPro DOMAIN/s: Glycosyl transferase, family 2 …	7.6332e-05	8.9066	9.1654
cs3g10420	(at4g19420 : 556.0) Pectinacetylesterase family protein; CONTAINS InterPro DOMAIN/s: Pectinacetylesterase (InterPro:IPR004963); BEST Arabidopsis thaliana protein match is: Pectinacetylesterase family protein (TAIR:AT4G19410.1); Has 543 Blast hits to 535 proteins in 96 species: Archae - 2; Bacteria - 44; Metazoa - 119; Fungi - 0; Plants - 298; Viruses - 0; Other Eukaryotes - 80 (source: NCBI BLink…	0.00043604	1.153	1.3059
cs3g18490	'(at1g78060 : 1074.0) Glycosyl hydrolase family protein; FUNCTIONS IN: hydrolase activity, hydrolyzing O-glycosyl compounds; INVOLVED IN: carbohydrate metabolic process; LOCATED IN: apoplast, cell wall, chloroplast, plant-type cell wall; EXPRESSED IN: 22 plant structures; EXPRESSED DURING: 13 growth stages; CONTAINS InterPro DOMAIN/s: Glycoside hydrolase, family 3, N-terminal (InterPro:IPR001764)…	2.0464e-08	-1.1056	-3.8262
cs3g26900	'(at1g76160 : 936.0) SKU5 similar 5 (sks5); FUNCTIONS IN: oxidoreductase activity, copper ion binding; INVOLVED IN: oxidation reduction; LOCATED IN: apoplast, cell wall, plant-type cell wall; EXPRESSED IN: 24 plant structures; EXPRESSED DURING: 13 growth stages; CONTAINS InterPro DOMAIN/s: Multicopper oxidase, type 3 (InterPro:IPR011707), Cupredoxin (InterPro:IPR008972), Multicopper oxidase, type…	5.5834e-09	8.1701	8.3716
cs4g02680	'(at2g18660 : 133.0) Encodes PNP-A (Plant Natriuretic Peptide A). PNPs are a class of systemically mobile molecules distantly related to expansins; their biological role has remained elusive. PNP-A contains a signal peptide domain and is secreted into the extracellular space. Co-expression analyses using microarray data suggest that PNP-A may function as a component of plant defence response and …	0.00024813	7.427	8.0428
cs4g06690	'(at2g26440 : 670.0) Plant invertase/pectin methylesterase inhibitor superfamily; FUNCTIONS IN: enzyme inhibitor activity, pectinesterase activity; INVOLVED IN: cell wall modification; LOCATED IN: endomembrane system, cell wall, plant-type cell wall; EXPRESSED IN: 20 plant structures; EXPRESSED DURING: 13 growth stages; CONTAINS InterPro DOMAIN/s: Pectinesterase, active site (InterPro:IPR018040),…	1.8171e-08	-1.6951	-6.5224
cs5g01400	'(q6yxt7|gun19_orysa : 622.0) Endoglucanase 19 precursor (EC 3.2.1.4) (Endo-1,4-beta glucanase 19) - Oryza sativa (Rice) & (loc_os08g02220.1 : 622.0) no description available & (at1g02800 : 585.0) Encodes a protein with similarity to endo-1,4-b-glucanases and is a member of Glycoside Hydrolase Family 9. CEL2 is induced by nemotodes and is expressed in syncitia induced by Heterodera schachtii.May …	9.514e-09	10.86	11.295
cs5g06600	'(at4g24780 : 646.0) Pectin lyase-like superfamily protein; CONTAINS InterPro DOMAIN/s: Pectin lyase fold/virulence factor (InterPro:IPR011050), AmbAllergen (InterPro:IPR018082), Pectate lyase/Amb allergen (InterPro:IPR002022), Pectin lyase fold (InterPro:IPR012334); BEST Arabidopsis thaliana protein match is: Pectin lyase-like superfamily protein (TAIR:AT5G63180.1). & (loc_os04g05050.2 : 587.0) …	2.6649e-36	9.4668	9.697
cs5g07856	'(at4g17030 : 302.0) Encodes EXLB1 (expansin-like B1), a member of the expansin family.; expansin-like B1 (EXLB1); INVOLVED IN: sexual reproduction, unidimensional cell growth, plant-type cell wall loosening; LOCATED IN: endomembrane system, extracellular region; EXPRESSED IN: 19 plant structures; EXPRESSED DURING: 9 growth stages; CONTAINS InterPro DOMAIN/s: Pollen allergen, N-terminal (InterPro…	9.0924e-06	-3.9969	-7.1298
cs5g10820	'(at1g69530 : 372.0) Member of Alpha-Expansin Gene Family. Naming convention from the Expansin Working Group (Kende et al, Plant Mol Bio). Involved in the formation of nematode-induced syncytia in roots of Arabidopsis thaliana.; expansin A1 (EXPA1); CONTAINS InterPro DOMAIN/s: Pollen allergen, N-terminal (InterPro:IPR014734), Rare lipoprotein A (InterPro:IPR005132), Pollen allergen/expansin, C-te…	7.9044e-11	9.4953	9.2026
cs5g20320	'(at1g71380 : 736.0) cellulase 3 (CEL3); FUNCTIONS IN: hydrolase activity, hydrolyzing O-glycosyl compounds, catalytic activity; INVOLVED IN: carbohydrate metabolic process; LOCATED IN: cell wall, plasma membrane, plant-type cell wall; EXPRESSED IN: 7 plant structures; EXPRESSED DURING: L mature pollen stage, M germinated pollen stage, 4 anthesis, petal differentiation and expansion stage; CONTAI…	4.2092e-05	11.116	11.277
cs5g20860	'(p48979|pglr_prupe : 560.0) Polygalacturonase precursor (EC 3.2.1.15) (PG) (Pectinase) - Prunus persica (Peach) & (at3g59850 : 544.0) Pectin lyase-like superfamily protein; FUNCTIONS IN: polygalacturonase activity; INVOLVED IN: carbohydrate metabolic process; LOCATED IN: endomembrane system; EXPRESSED IN: embryo, pedicel; EXPRESSED DURING: 4 anthesis, C globular stage; CONTAINS InterPro DOMAIN/s…	NA	3.6098	6.3836
cs5g26290	'(at2g03090 : 396.0) member of Alpha-Expansin Gene Family. Naming convention from the Expansin Working Group (Kende et al, 2004. Plant Mol Bio). Involved in the formation of nematode-induced syncytia in roots of Arabidopsis thaliana.; expansin A15 (EXPA15); INVOLVED IN: plant-type cell wall modification involved in multidimensional cell growth, syncytium formation, unidimensional cell growth, pla…	0.28147	7.5729	7.9415
cs5g26860	'(at5g20950 : 919.0) Glycosyl hydrolase family protein; FUNCTIONS IN: hydrolase activity, hydrolyzing O-glycosyl compounds; INVOLVED IN: carbohydrate metabolic process; LOCATED IN: cell wall, membrane, plant-type cell wall; EXPRESSED IN: 25 plant structures; EXPRESSED DURING: 13 growth stages; CONTAINS InterPro DOMAIN/s: Glycoside hydrolase, family 3, N-terminal (InterPro:IPR001764), Glycoside hy…	0.028226	10.999	15.198
cs5g33420	'(at1g02810 : 755.0) Plant invertase/pectin methylesterase inhibitor superfamily; FUNCTIONS IN: enzyme inhibitor activity, pectinesterase activity; INVOLVED IN: cell wall modification; LOCATED IN: endomembrane system, cell wall, plant-type cell wall; EXPRESSED IN: 14 plant structures; EXPRESSED DURING: 6 growth stages; CONTAINS InterPro DOMAIN/s: Pectinesterase, active site (InterPro:IPR018040), …	2.8584e-09	7.4674	7.698
cs6g16270	'(at3g10740 : 882.0) Encodes a bifunctional alpha-l-arabinofuranosidase/beta-d-xylosidase that belongs to family 51 of glycoside hydrolases. It may be involved in cell wall modification.; alpha-L-arabinofuranosidase 1 (ASD1); FUNCTIONS IN: hydrolase activity, acting on glycosyl bonds, xylan 1,4-beta-xylosidase activity, alpha-N-arabinofuranosidase activity; INVOLVED IN: xylan catabolic process; L…	0.99766	1.6737	2.8559
cs7g01690	'(p35336|pglr_actch : 520.0) Polygalacturonase precursor (EC 3.2.1.15) (PG) (Pectinase) - Actinidia chinensis (Kiwi) (Yangtao) & (at3g07970 : 500.0) Required for pollen separation during normal development. In qrt mutants, the outer walls of the four meiotic products of the pollen mother cell are fused, and pollen grains are released in tetrads.May be required for cell type-specific pectin degrad…	0.61748	8.9599	9.0031
cs7g04630	'(at1g27120 : 894.0) Galactosyltransferase family protein; FUNCTIONS IN: transferase activity, transferring hexosyl groups, transferase activity, transferring glycosyl groups; INVOLVED IN: protein amino acid glycosylation; LOCATED IN: endomembrane system, membrane; EXPRESSED IN: 23 plant structures; EXPRESSED DURING: 13 growth stages; CONTAINS InterPro DOMAIN/s: Galectin, carbohydrate recognition…	0.7806	-0.20645	-0.72142
cs7g18970	'(at5g06860 : 439.0) Encodes a polygalacturonase inhibiting protein involved in defense response. PGIPs inhibit the function of cell wall pectin degrading enzymes such as those produced by fungal pathogens. PGIP1 is induced by fungal infection.; polygalacturonase inhibiting protein 1 (PGIP1); FUNCTIONS IN: polygalacturonase inhibitor activity; INVOLVED IN: signal transduction, defense response; L…	0.41838	7.9277	9.4445
cs8g08680	'(at3g19620 : 1097.0) Glycosyl hydrolase family protein; FUNCTIONS IN: hydrolase activity, hydrolyzing O-glycosyl compounds; INVOLVED IN: carbohydrate metabolic process; LOCATED IN: cell wall; EXPRESSED IN: 14 plant structures; EXPRESSED DURING: LP.04 four leaves visible, 4 anthesis, LP.10 ten leaves visible, C globular stage, petal differentiation and expansion stage; CONTAINS InterPro DOMAIN/s:…	0.99627	5.2196	8.4681
cs8g09090	(at4g38770 : 133.0) Encodes one of four proline-rich proteins in Arabidopsis which are predicted to localize to the cell wall. Transcripts are most abundant in aerial organs of the plant.; proline-rich protein 4 (PRP4); CONTAINS InterPro DOMAIN/s: Pollen Ole e 1 allergen/extensin (InterPro:IPR006041); BEST Arabidopsis thaliana protein match is: proline-rich protein 2 (TAIR:AT2G21140.1); Has 14247…	9.4427e-93	-2.3358	-5.6844
cs8g11330	'(at1g04680 : 617.0) Pectin lyase-like superfamily protein; FUNCTIONS IN: lyase activity, pectate lyase activity; INVOLVED IN: biological_process unknown; LOCATED IN: membrane; EXPRESSED IN: 23 plant structures; EXPRESSED DURING: 13 growth stages; CONTAINS InterPro DOMAIN/s: Pectin lyase fold/virulence factor (InterPro:IPR011050), AmbAllergen (InterPro:IPR018082), Pectate lyase/Amb allergen (Inte…	1.5142e-12	9.6699	10.151
cs8g13810	'(at5g20950 : 876.0) Glycosyl hydrolase family protein; FUNCTIONS IN: hydrolase activity, hydrolyzing O-glycosyl compounds; INVOLVED IN: carbohydrate metabolic process; LOCATED IN: cell wall, membrane, plant-type cell wall; EXPRESSED IN: 25 plant structures; EXPRESSED DURING: 13 growth stages; CONTAINS InterPro DOMAIN/s: Glycoside hydrolase, family 3, N-terminal (InterPro:IPR001764), Glycoside hy…	NA	NA	9.4707
cs8g18640	'(at2g39700 : 279.0) putative expansin. Naming convention from the Expansin Working Group (Kende et al, 2004. Plant Mol Bio). Involved in the formation of nematode-induced syncytia in roots of Arabidopsis thaliana.; expansin A4 (EXPA4); CONTAINS InterPro DOMAIN/s: Barwin-related endoglucanase (InterPro:IPR009009), Pollen allergen, N-terminal (InterPro:IPR014734), Expansin (InterPro:IPR002963), Ra…	1.9412e-32	5.4256	5.4326
cs9g08730	'(at4g24000 : 467.0) encodes a protein similar to cellulose synthase; cellulose synthase like G2 (CSLG2); FUNCTIONS IN: cellulose synthase activity, transferase activity, transferring glycosyl groups, transferase activity; INVOLVED IN: cellulose biosynthetic process, polysaccharide biosynthetic process; LOCATED IN: membrane; EXPRESSED IN: 19 plant structures; EXPRESSED DURING: 12 growth stages; C…	0.0016065	0.29946	-1.0861
cs9g15150	'(q5w6z9|exb18_orysa : 271.0) Expansin-B18 precursor (OsEXPB18) (Beta-expansin-18) (OsaEXPb1.15) - Oryza sativa (Rice) & (loc_os05g15690.1 : 271.0) no description available & (at1g65680 : 267.0) member of BETA-EXPANSINS. Naming convention from the Expansin Working Group (Kende et al, 2004. Plant Mol Bio); expansin B2 (EXPB2); INVOLVED IN: plant-type cell wall modification involved in multidimensi…	0.81128	12.311	11.783
orange1.1t00187	'(at1g65680 : 317.0) member of BETA-EXPANSINS. Naming convention from the Expansin Working Group (Kende et al, 2004. Plant Mol Bio); expansin B2 (EXPB2); INVOLVED IN: plant-type cell wall modification involved in multidimensional cell growth, unidimensional cell growth, plant-type cell wall loosening; LOCATED IN: endomembrane system, extracellular region; EXPRESSED IN: root; CONTAINS InterPro DOM…	0.004735	10.926	10.362
orange1.1t00214	'(o04887|pme2_citsi : 999.0) Pectinesterase-2 precursor (EC 3.1.1.11) (Pectin methylesterase) (PE) - Citrus sinensis (Sweet orange) & (at2g45220 : 686.0) Plant invertase/pectin methylesterase inhibitor superfamily; FUNCTIONS IN: enzyme inhibitor activity, pectinesterase activity; INVOLVED IN: cell wall modification; LOCATED IN: membrane, plant-type cell wall; EXPRESSED IN: 9 plant structures; EXP…	1.4182e-10	11.36	14.848
orange1.1t00539	(at2g46630 : 133.0) unknown protein; LOCATED IN: chloroplast; EXPRESSED IN: 22 plant structures; EXPRESSED DURING: 13 growth stages; Has 110095 Blast hits to 59224 proteins in 2216 species: Archae - 177; Bacteria - 15429; Metazoa - 38345; Fungi - 18843; Plants - 13341; Viruses - 3084; Other Eukaryotes - 20876 (source: NCBI BLink). & (chl4|510521 : 67.8) no description available & (q9fpq6|gp1_chlr…	4.1851e-13	-0.18314	-2.1527
orange1.1t00615	'(at4g01630 : 402.0) member of Alpha-Expansin Gene Family. Naming convention from the Expansin Working Group (Kende et al, 2004. Plant Mol Bio); expansin A17 (EXPA17); INVOLVED IN: plant-type cell wall modification involved in multidimensional cell growth, unidimensional cell growth, plant-type cell wall loosening; LOCATED IN: endomembrane system, extracellular region; EXPRESSED IN: hypocotyl, ro…	NA	7.005	8.8112
orange1.1t00855	'(at4g28250 : 384.0) putative beta-expansin/allergen protein. Naming convention from the Expansin Working Group (Kende et al, 2004. Plant Mol Bio). Involved in the formation of nematode-induced syncytia in roots of Arabidopsis thaliana.; expansin B3 (EXPB3); INVOLVED IN: response to cyclopentenone, syncytium formation, plant-type cell wall organization, unidimensional cell growth, plant-type cell…	0.10394	10.57	9.2283
orange1.1t00910	'(at3g53190 : 706.0) Pectin lyase-like superfamily protein; CONTAINS InterPro DOMAIN/s: Pectin lyase fold/virulence factor (InterPro:IPR011050), AmbAllergen (InterPro:IPR018082), Pectate lyase/Amb allergen (InterPro:IPR002022), Pectin lyase fold (InterPro:IPR012334); BEST Arabidopsis thaliana protein match is: Pectin lyase-like superfamily protein (TAIR:AT5G04310.1); Has 1735 Blast hits to 1728 p…	0.85518	8.6071	6.698
orange1.1t01658	'(at1g02640 : 1123.0) encodes a protein similar to a beta-xylosidase located in the extracellular matrix. This is a member of glycosyl hydrolase family 3 and has six other closely related members.; beta-xylosidase 2 (BXL2); FUNCTIONS IN: hydrolase activity, hydrolyzing O-glycosyl compounds; INVOLVED IN: carbohydrate metabolic process; LOCATED IN: plant-type cell wall; EXPRESSED IN: 23 plant struc…	1.4375e-10	4.364	7.5879
orange1.1t01789	(at3g62060 : 615.0) Pectinacetylesterase family protein; FUNCTIONS IN: carboxylesterase activity; INVOLVED IN: biological_process unknown; LOCATED IN: endomembrane system; EXPRESSED IN: 22 plant structures; EXPRESSED DURING: 13 growth stages; CONTAINS InterPro DOMAIN/s: Pectinacetylesterase (InterPro:IPR004963); BEST Arabidopsis thaliana protein match is: Pectinacetylesterase family protein (TAIR…	0.050642	0.84223	0.40369
orange1.1t01884	'(at3g23820 : 713.0) UDP-D-glucuronate 4-epimerase; UDP-D-glucuronate 4-epimerase 6 (GAE6); FUNCTIONS IN: UDP-glucuronate 4-epimerase activity, catalytic activity; INVOLVED IN: cellular metabolic process, carbohydrate metabolic process, nucleotide-sugar metabolic process, metabolic process; LOCATED IN: cellular_component unknown; EXPRESSED IN: 26 plant structures; EXPRESSED DURING: 15 growth stag…	1.489e-10	-0.95267	-1.4268
orange1.1t02510	'(at2g43890 : 555.0) Pectin lyase-like superfamily protein; FUNCTIONS IN: polygalacturonase activity; INVOLVED IN: carbohydrate metabolic process; LOCATED IN: endomembrane system; EXPRESSED IN: root; CONTAINS InterPro DOMAIN/s: Pectin lyase fold/virulence factor (InterPro:IPR011050), Pectin lyase fold (InterPro:IPR012334), Glycoside hydrolase, family 28 (InterPro:IPR000743), Parallel beta-helix r…	NA	3.9004	6.6309
orange1.1t02511	'(at2g43890 : 542.0) Pectin lyase-like superfamily protein; FUNCTIONS IN: polygalacturonase activity; INVOLVED IN: carbohydrate metabolic process; LOCATED IN: endomembrane system; EXPRESSED IN: root; CONTAINS InterPro DOMAIN/s: Pectin lyase fold/virulence factor (InterPro:IPR011050), Pectin lyase fold (InterPro:IPR012334), Glycoside hydrolase, family 28 (InterPro:IPR000743), Parallel beta-helix r…	NA	3.9578	6.864
orange1.1t02529	'(p48979|pglr_prupe : 556.0) Polygalacturonase precursor (EC 3.2.1.15) (PG) (Pectinase) - Prunus persica (Peach) & (at3g59850 : 535.0) Pectin lyase-like superfamily protein; FUNCTIONS IN: polygalacturonase activity; INVOLVED IN: carbohydrate metabolic process; LOCATED IN: endomembrane system; EXPRESSED IN: embryo, pedicel; EXPRESSED DURING: 4 anthesis, C globular stage; CONTAINS InterPro DOMAIN/s…	NA	8.2369	8.6157
orange1.1t02530	'(at3g59850 : 402.0) Pectin lyase-like superfamily protein; FUNCTIONS IN: polygalacturonase activity; INVOLVED IN: carbohydrate metabolic process; LOCATED IN: endomembrane system; EXPRESSED IN: embryo, pedicel; EXPRESSED DURING: 4 anthesis, C globular stage; CONTAINS InterPro DOMAIN/s: Pectin lyase fold/virulence factor (InterPro:IPR011050), Pectin lyase fold (InterPro:IPR012334), Glycoside hydro…	0.10316	7.8571	8.2863
orange1.1t02532	'(p48979|pglr_prupe : 554.0) Polygalacturonase precursor (EC 3.2.1.15) (PG) (Pectinase) - Prunus persica (Peach) & (at3g59850 : 537.0) Pectin lyase-like superfamily protein; FUNCTIONS IN: polygalacturonase activity; INVOLVED IN: carbohydrate metabolic process; LOCATED IN: endomembrane system; EXPRESSED IN: embryo, pedicel; EXPRESSED DURING: 4 anthesis, C globular stage; CONTAINS InterPro DOMAIN/s…	0.0096067	12.297	13.111
orange1.1t03602	(at4g19420 : 535.0) Pectinacetylesterase family protein; CONTAINS InterPro DOMAIN/s: Pectinacetylesterase (InterPro:IPR004963); BEST Arabidopsis thaliana protein match is: Pectinacetylesterase family protein (TAIR:AT4G19410.1); Has 543 Blast hits to 535 proteins in 96 species: Archae - 2; Bacteria - 44; Metazoa - 119; Fungi - 0; Plants - 298; Viruses - 0; Other Eukaryotes - 80 (source: NCBI BLink…	3.6032e-15	0.77882	0.67128
orange1.1t03603	(at4g19420 : 162.0) Pectinacetylesterase family protein; CONTAINS InterPro DOMAIN/s: Pectinacetylesterase (InterPro:IPR004963); BEST Arabidopsis thaliana protein match is: Pectinacetylesterase family protein (TAIR:AT4G19410.1); Has 543 Blast hits to 535 proteins in 96 species: Archae - 2; Bacteria - 44; Metazoa - 119; Fungi - 0; Plants - 298; Viruses - 0; Other Eukaryotes - 80 (source: NCBI BLink…	1.9401e-32	0.73158	0.83792
cs1g03980	'(at2g32540 : 638.0) encodes a gene similar to cellulose synthase; cellulose synthase-like B4 (CSLB04); FUNCTIONS IN: cellulose synthase activity, transferase activity, transferring glycosyl groups, transferase activity; INVOLVED IN: cellulose biosynthetic process, polysaccharide biosynthetic process; LOCATED IN: membrane; CONTAINS InterPro DOMAIN/s: Cellulose synthase (InterPro:IPR005150); BEST …	0.0065215	-0.62525	-4.0433
cs1g04570	'(ipr005150 : 1500.0) Cellulose synthase & (at4g39350 : 1454.0) Encodes a cellulose synthase isomer, related to CESA6. As inferred from the null role of secondary wall-type CesAs, included in a set of five primary wall-type CesAs that may support trichome cell wall thickening.; cellulose synthase A2 (CESA2); FUNCTIONS IN: cellulose synthase activity, transferase activity, transferring glycosyl gr…	0.38864	0.29636	0.058566
cs1g05510	'(at5g09760 : 746.0) Plant invertase/pectin methylesterase inhibitor superfamily; FUNCTIONS IN: enzyme inhibitor activity, pectinesterase activity; INVOLVED IN: cell wall modification; LOCATED IN: cell wall, chloroplast, plant-type cell wall; EXPRESSED IN: 23 plant structures; EXPRESSED DURING: 13 growth stages; CONTAINS InterPro DOMAIN/s: Pectin lyase fold/virulence factor (InterPro:IPR011050), …	0.39939	5.0497	5.5435
cs1g09130	'(at4g33440 : 648.0) Pectin lyase-like superfamily protein; FUNCTIONS IN: polygalacturonase activity; INVOLVED IN: carbohydrate metabolic process; LOCATED IN: endomembrane system; EXPRESSED IN: 16 plant structures; EXPRESSED DURING: 9 growth stages; CONTAINS InterPro DOMAIN/s: Pectin lyase fold/virulence factor (InterPro:IPR011050), Glycoside hydrolase, family 28 (InterPro:IPR000743), Pectin lyas…	0.66964	2.6621	4.0671
cs1g24390	'(at5g66460 : 584.0) Glycosyl hydrolase superfamily protein; FUNCTIONS IN: cation binding, hydrolase activity, hydrolyzing O-glycosyl compounds, catalytic activity; INVOLVED IN: carbohydrate metabolic process; LOCATED IN: endomembrane system; EXPRESSED IN: 17 plant structures; EXPRESSED DURING: 4 anthesis, C globular stage, 4 leaf senescence stage, petal differentiation and expansion stage, E exp…	0.69493	5.1897	4.7907
cs2g04590	'(at4g18780 : 1645.0) Encodes a member of the cellulose synthase family involved in secondary cell wall biosynthesis. Mutants have abnormal xylem formation, reduced cellulose content, and enhanced drought and osmotic stress tolerance. Mediates resistance towards bacterial pathogens via ABA. Confers resistance towards bacterial and fungal pathogens, independent of salicylic acid, ethylene and jasm…	0.99766	4.7469	3.1011
cs2g07660	'(at1g11580 : 563.0) methylesterase PCR A (PMEPCRA); FUNCTIONS IN: enzyme inhibitor activity, pectinesterase activity; INVOLVED IN: cell wall modification; LOCATED IN: cell wall, plasma membrane, plant-type cell wall; EXPRESSED IN: 25 plant structures; EXPRESSED DURING: 13 growth stages; CONTAINS InterPro DOMAIN/s: Pectinesterase, active site (InterPro:IPR018040), Pectin lyase fold/virulence fact…	0.024527	5.0699	4.7452
cs2g12180	'(loc_os04g41970.1 : 626.0) no description available & (q7xuk4|gun12_orysa : 624.0) Endoglucanase 12 (EC 3.2.1.4) (Endo-1,4-beta glucanase 12) (OsGLU3) - Oryza sativa (Rice) & (at1g65610 : 589.0) KORRIGAN 2 (KOR2); FUNCTIONS IN: hydrolase activity, hydrolyzing O-glycosyl compounds, catalytic activity; INVOLVED IN: carbohydrate metabolic process; LOCATED IN: cellular_component unknown; EXPRESSED I…	0.00060037	3.1995	3.8693
cs2g16140	(at2g20520 : 169.0) fasciclin-like arabinogalactan-protein 6 (Fla6); FASCICLIN-like arabinogalactan 6 (FLA6); CONTAINS InterPro DOMAIN/s: FAS1 domain (InterPro:IPR000782); BEST Arabidopsis thaliana protein match is: FASCICLIN-like arabinoogalactan 9 (TAIR:AT1G03870.1); Has 1085 Blast hits to 1063 proteins in 208 species: Archae - 14; Bacteria - 391; Metazoa - 4; Fungi - 7; Plants - 614; Viruses -…	0.19375	5.1775	5.6949
cs2g17070	'(at1g23200 : 553.0) Plant invertase/pectin methylesterase inhibitor superfamily; FUNCTIONS IN: enzyme inhibitor activity, pectinesterase activity; INVOLVED IN: cell wall modification; LOCATED IN: endomembrane system, cell wall, plant-type cell wall; EXPRESSED IN: 8 plant structures; EXPRESSED DURING: 4 anthesis, petal differentiation and expansion stage; CONTAINS InterPro DOMAIN/s: Pectinesteras…	0.088706	0.21635	-3.1921
cs2g20030	'(at2g04780 : 259.0) fasciclin-like arabinogalactan-protein 7 (Fla7); FASCICLIN-like arabinoogalactan 7 (FLA7); LOCATED IN: anchored to plasma membrane, plasma membrane, anchored to membrane, membrane; EXPRESSED IN: 22 plant structures; EXPRESSED DURING: 13 growth stages; CONTAINS InterPro DOMAIN/s: FAS1 domain (InterPro:IPR000782); BEST Arabidopsis thaliana protein match is: FASCICLIN-like arabi…	0.32305	4.3732	4.3027
cs2g21100	'(at2g32540 : 642.0) encodes a gene similar to cellulose synthase; cellulose synthase-like B4 (CSLB04); FUNCTIONS IN: cellulose synthase activity, transferase activity, transferring glycosyl groups, transferase activity; INVOLVED IN: cellulose biosynthetic process, polysaccharide biosynthetic process; LOCATED IN: membrane; CONTAINS InterPro DOMAIN/s: Cellulose synthase (InterPro:IPR005150); BEST …	0.16623	0.28429	-6.6345
cs2g21220	'(loc_os06g46500.1 : 771.0) no description available & (at4g22010 : 732.0) SKU5 similar 4 (sks4); FUNCTIONS IN: oxidoreductase activity, copper ion binding; INVOLVED IN: oxidation reduction; LOCATED IN: membrane, plant-type cell wall; EXPRESSED IN: 22 plant structures; EXPRESSED DURING: 14 growth stages; CONTAINS InterPro DOMAIN/s: Multicopper oxidase, type 3 (InterPro:IPR011707), Cupredoxin (Int…	0.17822	-0.28208	-1.976
cs2g22200	'(at4g03210 : 351.0) encodes a member of xyloglucan endotransglucosylase/hydrolases (XTHs) that catalyze the cleavage and molecular grafting of xyloglucan chains function in loosening and rearrangement of the cell wall. Gene is expressed in shoot apex region, flower buds, flower stalks and internodes bearing flowers.; xyloglucan endotransglucosylase/hydrolase 9 (XTH9); FUNCTIONS IN: hydrolase act…	-0.21456	-1.254	-0.9328
cs2g27910	'(at5g14650 : 579.0) Pectin lyase-like superfamily protein; FUNCTIONS IN: polygalacturonase activity; INVOLVED IN: carbohydrate metabolic process; LOCATED IN: endomembrane system; EXPRESSED IN: 7 plant structures; EXPRESSED DURING: F mature embryo stage, LP.02 two leaves visible, petal differentiation and expansion stage; CONTAINS InterPro DOMAIN/s: Pectin lyase fold/virulence factor (InterPro:IP…	0.99766	5.2447	6.0657
cs3g08950	'(at1g32170 : 427.0) xyloglucan endotransglycosylase-related protein (XTR4); xyloglucan endotransglucosylase/hydrolase 30 (XTH30); FUNCTIONS IN: hydrolase activity, acting on glycosyl bonds, xyloglucan:xyloglucosyl transferase activity, hydrolase activity, hydrolyzing O-glycosyl compounds; INVOLVED IN: carbohydrate metabolic process, cellular glucan metabolic process; LOCATED IN: endomembrane sys…	7.5834e-07	3.1025	4.4656
cs3g09000	'(at3g03050 : 1597.0) encodes a cellulose synthase like protein. mutations initiate root hairs that rupture at their tip soon after initiation. is required for the synthesis of a noncellulosic wall polysaccharide.; cellulose synthase-like D3 (CSLD3); FUNCTIONS IN: cellulose synthase activity, transferase activity, transferring glycosyl groups; INVOLVED IN: response to cyclopentenone, plant-type c…	0.50623	2.693	3.7536
cs3g10410	(at4g19420 : 476.0) Pectinacetylesterase family protein; CONTAINS InterPro DOMAIN/s: Pectinacetylesterase (InterPro:IPR004963); BEST Arabidopsis thaliana protein match is: Pectinacetylesterase family protein (TAIR:AT4G19410.1); Has 543 Blast hits to 535 proteins in 96 species: Archae - 2; Bacteria - 44; Metazoa - 119; Fungi - 0; Plants - 298; Viruses - 0; Other Eukaryotes - 80 (source: NCBI BLink…	0.008282	1.2825	0.87059
cs3g10430	(at4g19420 : 199.0) Pectinacetylesterase family protein; CONTAINS InterPro DOMAIN/s: Pectinacetylesterase (InterPro:IPR004963); BEST Arabidopsis thaliana protein match is: Pectinacetylesterase family protein (TAIR:AT4G19410.1); Has 543 Blast hits to 535 proteins in 96 species: Archae - 2; Bacteria - 44; Metazoa - 119; Fungi - 0; Plants - 298; Viruses - 0; Other Eukaryotes - 80 (source: NCBI BLink…	1.0048e-09	0.71288	0.6682
cs3g16380	'(at4g07960 : 759.0) encodes a gene similar to cellulose synthase; Cellulose-synthase-like C12 (CSLC12); FUNCTIONS IN: cellulose synthase activity, transferase activity, transferring glycosyl groups; INVOLVED IN: biological_process unknown; LOCATED IN: cellular_component unknown; EXPRESSED IN: 24 plant structures; EXPRESSED DURING: 15 growth stages; CONTAINS InterPro DOMAIN/s: Glycosyl transferas…	0.15198	1.2495	1.5493
cs3g24380	'(at1g19300 : 528.0) The PARVUS/GLZ1 gene encodes a putative family 8 glycosyl transferase that contributes to xylan biosynthesis. Its gene expression shows good co-variance with the IRX3 gene involved in secondary cell wall synthesis. PARVUS/GLZ1 is predicted to have galacturonosyltransferase activity and may be involved in the formation of the complex oligosaccharide sequence present at the red…	0.5688	2.0826	1.5496
cs3g25100	'(at5g66460 : 521.0) Glycosyl hydrolase superfamily protein; FUNCTIONS IN: cation binding, hydrolase activity, hydrolyzing O-glycosyl compounds, catalytic activity; INVOLVED IN: carbohydrate metabolic process; LOCATED IN: endomembrane system; EXPRESSED IN: 17 plant structures; EXPRESSED DURING: 4 anthesis, C globular stage, 4 leaf senescence stage, petal differentiation and expansion stage, E exp…	0.029824	5.1052	5.3147
cs3g25940	'(at1g75680 : 704.0) glycosyl hydrolase 9B7 (GH9B7); FUNCTIONS IN: hydrolase activity, hydrolyzing O-glycosyl compounds, catalytic activity; INVOLVED IN: carbohydrate metabolic process; LOCATED IN: plasma membrane; EXPRESSED IN: 23 plant structures; EXPRESSED DURING: 13 growth stages; CONTAINS InterPro DOMAIN/s: Six-hairpin glycosidase (InterPro:IPR012341), Glycoside hydrolase, family 9, active s…	0.026917	5.5815	5.022
cs4g02450	'(at4g30440 : 752.0) UDP-D-glucuronate 4-epimerase; UDP-D-glucuronate 4-epimerase 1 (GAE1); FUNCTIONS IN: UDP-glucuronate 4-epimerase activity, catalytic activity; INVOLVED IN: cellular metabolic process, carbohydrate metabolic process, nucleotide-sugar metabolic process, metabolic process; LOCATED IN: cellular_component unknown; EXPRESSED IN: 24 plant structures; EXPRESSED DURING: 15 growth stag…	4.9512e-22	-0.99519	-1.2217
cs4g02670	'(at2g18660 : 134.0) Encodes PNP-A (Plant Natriuretic Peptide A). PNPs are a class of systemically mobile molecules distantly related to expansins; their biological role has remained elusive. PNP-A contains a signal peptide domain and is secreted into the extracellular space. Co-expression analyses using microarray data suggest that PNP-A may function as a component of plant defence response and …	1.1919e-11	3.6484	3.1113
cs4g03140	'(at4g25810 : 437.0) xyloglucan endotransglycosylase-related protein (XTR6); xyloglucan endotransglycosylase 6 (XTR6); FUNCTIONS IN: hydrolase activity, acting on glycosyl bonds, xyloglucan:xyloglucosyl transferase activity, hydrolase activity, hydrolyzing O-glycosyl compounds; INVOLVED IN: carbohydrate metabolic process, cellular glucan metabolic process; LOCATED IN: cell wall; EXPRESSED IN: 14 …	0.35086	1.7701	2.8365
cs4g03200	'(at4g25810 : 444.0) xyloglucan endotransglycosylase-related protein (XTR6); xyloglucan endotransglycosylase 6 (XTR6); FUNCTIONS IN: hydrolase activity, acting on glycosyl bonds, xyloglucan:xyloglucosyl transferase activity, hydrolase activity, hydrolyzing O-glycosyl compounds; INVOLVED IN: carbohydrate metabolic process, cellular glucan metabolic process; LOCATED IN: cell wall; EXPRESSED IN: 14 …	0.14477	-0.32592	0.47798
cs4g04440	'(at3g10700 : 409.0) Encodes a GHMP kinase family protein that acts as a galacturonic acid-1-phosphate kinase that catalyzes the production of galacturonic acid-1-phosphate. This is a precursor of the important cell wall building block UDP-galacturonic acid. Based on gene trap line GT8007, the gene appears to be expressed in a petal and stamen-specific manner, between flower stages 8 to 11, howev…	0.039632	1.6904	2.2647
cs4g06640	'(at4g33150 : 532.0) lysine-ketoglutarate reductase/saccharopine dehydrogenase bifunctional enzyme; CONTAINS InterPro DOMAIN/s: Saccharopine dehydrogenase / Homospermidine synthase (InterPro:IPR005097); Has 1125 Blast hits to 1121 proteins in 331 species: Archae - 40; Bacteria - 296; Metazoa - 110; Fungi - 190; Plants - 55; Viruses - 0; Other Eukaryotes - 434 (source: NCBI BLink). & (loc_os02g542…	0.81784	-1.2281	-2.3626
cs4g06650	'(q43062|pme_prupe : 727.0) Pectinesterase PPE8B precursor (EC 3.1.1.11) (Pectin methylesterase) (PE) - Prunus persica (Peach) & (at4g33220 : 679.0) pectin methylesterase 44 (PME44); FUNCTIONS IN: enzyme inhibitor activity, pectinesterase activity; INVOLVED IN: cell wall modification; LOCATED IN: endomembrane system, cell wall, plant-type cell wall; EXPRESSED IN: 22 plant structures; EXPRESSED DU…	0.99395	0.59956	-0.73545
cs4g06670	'(at2g26440 : 663.0) Plant invertase/pectin methylesterase inhibitor superfamily; FUNCTIONS IN: enzyme inhibitor activity, pectinesterase activity; INVOLVED IN: cell wall modification; LOCATED IN: endomembrane system, cell wall, plant-type cell wall; EXPRESSED IN: 20 plant structures; EXPRESSED DURING: 13 growth stages; CONTAINS InterPro DOMAIN/s: Pectinesterase, active site (InterPro:IPR018040),…	7.5973e-13	-2.4061	-9.3196
cs4g06710	'(at5g20860 : 408.0) Plant invertase/pectin methylesterase inhibitor superfamily; FUNCTIONS IN: enzyme inhibitor activity, pectinesterase activity; INVOLVED IN: cell wall modification; LOCATED IN: endomembrane system, cell wall, plant-type cell wall; EXPRESSED IN: flower; CONTAINS InterPro DOMAIN/s: Pectinesterase, active site (InterPro:IPR018040), Pectin lyase fold/virulence factor (InterPro:IPR…	0.42776	-0.94998	-6.6415
cs4g08520	'(at1g55850 : 865.0) encodes a protein similar to cellulose synthase; cellulose synthase like E1 (CSLE1); FUNCTIONS IN: cellulose synthase activity, transferase activity, transferring glycosyl groups; INVOLVED IN: plant-type cell wall biogenesis, cellulose biosynthetic process, polysaccharide biosynthetic process; LOCATED IN: endoplasmic reticulum, plasma membrane; EXPRESSED IN: 24 plant structur…	0.19117	1.672	1.9671
cs4g08750	(at5g55730 : 446.0) fasciclin-like arabinogalactan-protein 1 (Fla1); FASCICLIN-like arabinogalactan 1 (FLA1); CONTAINS InterPro DOMAIN/s: FAS1 domain (InterPro:IPR000782); BEST Arabidopsis thaliana protein match is: FASCICLIN-like arabinogalactan 2 (TAIR:AT4G12730.1). & (loc_os09g07350.1 : 301.0) no description available & (gnl|cdd|36063 : 67.5) no description available & (gnl|cdd|33678 : 63.1) n…	0.064819	3.5484	3.4188
cs4g08770	'(at5g63180 : 512.0) Pectin lyase-like superfamily protein; CONTAINS InterPro DOMAIN/s: Pectin lyase fold/virulence factor (InterPro:IPR011050), AmbAllergen (InterPro:IPR018082), Pectate lyase/Amb allergen (InterPro:IPR002022), Pectin lyase fold (InterPro:IPR012334), Parallel beta-helix repeat (InterPro:IPR006626); BEST Arabidopsis thaliana protein match is: Pectin lyase-like superfamily protein …	0.99766	6.9914	5.6371
cs4g14090	'(p48981|bgal_maldo : 1184.0) Beta-galactosidase precursor (EC 3.2.1.23) (Lactase) (Acid beta-galactosidase) (Exo-(1-->4)-beta-D-galactanase) - Malus domestica (Apple) (Malus sylvestris) & (at3g13750 : 1092.0) beta-galactosidase, glycosyl hydrolase family 35; beta galactosidase 1 (BGAL1); FUNCTIONS IN: beta-galactosidase activity; INVOLVED IN: carbohydrate metabolic process; LOCATED IN: cell wall…	4.3881e-67	1.6831	3.4622
cs4g15735	(at2g46330 : 53.1) Encodes arabinogalactan protein (AGP16).; arabinogalactan protein 16 (AGP16); CONTAINS InterPro DOMAIN/s: Protein of unknown function DUF1070 (InterPro:IPR009424); BEST Arabidopsis thaliana protein match is: arabinogalactan protein 20 (TAIR:AT3G61640.1); Has 35333 Blast hits to 34131 proteins in 2444 species: Archae - 798; Bacteria - 22429; Metazoa - 974; Fungi - 991; Plants - …	6.2932e-09	0.064871	0.55373
cs4g17300	'(loc_os09g29710.1 : 81.6) no description available & (at2g18660 : 65.5) Encodes PNP-A (Plant Natriuretic Peptide A). PNPs are a class of systemically mobile molecules distantly related to expansins; their biological role has remained elusive. PNP-A contains a signal peptide domain and is secreted into the extracellular space. Co-expression analyses using microarray data suggest that PNP-A may fu…	0.21189	-1.7583	-4.6171
cs5g01970	'(at4g23990 : 812.0) encodes a protein similar to cellulose synthase; cellulose synthase like G3 (CSLG3); FUNCTIONS IN: cellulose synthase activity, transferase activity, transferring glycosyl groups, transferase activity; INVOLVED IN: cellulose biosynthetic process, polysaccharide biosynthetic process; LOCATED IN: membrane; EXPRESSED IN: 13 plant structures; EXPRESSED DURING: 8 growth stages; CO…	6.7271e-10	-0.77324	-1.8239
cs5g03170	'(at4g23500 : 719.0) Pectin lyase-like superfamily protein; FUNCTIONS IN: polygalacturonase activity; INVOLVED IN: carbohydrate metabolic process; LOCATED IN: cell wall; CONTAINS InterPro DOMAIN/s: Pectin lyase fold/virulence factor (InterPro:IPR011050), Glycoside hydrolase, family 28 (InterPro:IPR000743), Pectin lyase fold (InterPro:IPR012334), Parallel beta-helix repeat (InterPro:IPR006626); BE…	1.8879e-06	5.8553	5.4296
cs5g04580	'(at5g62620 : 629.0) Galactosyltransferase family protein; FUNCTIONS IN: transferase activity, transferring hexosyl groups, sugar binding, galactosyltransferase activity; INVOLVED IN: protein amino acid glycosylation; EXPRESSED IN: 22 plant structures; EXPRESSED DURING: 13 growth stages; CONTAINS InterPro DOMAIN/s: Galectin, carbohydrate recognition domain (InterPro:IPR001079), Glycosyl transfera…	0.73223	-0.77383	-1.176
cs5g09480	'(at4g12250 : 581.0) UDP-D-glucuronate 4-epimerase; UDP-D-glucuronate 4-epimerase 5 (GAE5); FUNCTIONS IN: UDP-glucuronate 4-epimerase activity, catalytic activity; INVOLVED IN: cellular metabolic process, carbohydrate metabolic process, nucleotide-sugar metabolic process, metabolic process; LOCATED IN: cellular_component unknown; EXPRESSED IN: 22 plant structures; EXPRESSED DURING: 11 growth stag…	0.82695	2.86	4.7484
cs5g10530	'(q43070|gale1_pea : 493.0) UDP-glucose 4-epimerase (EC 5.1.3.2) (Galactowaldenase) (UDP-galactose 4-epimerase) - Pisum sativum (Garden pea) & (at1g12780 : 482.0) Encodes a UDP-glucose epimerase that catalyzes the interconversion of the sugar nucleotides UDP-glucose UDP-galactose via a UDP-4-keto-hexose intermediate. Responsive to stress.; UDP-D-glucose/UDP-D-galactose 4-epimerase 1 (UGE1); FUNCT…	0.43861	0.94699	2.1452
cs5g11560	'(q96558|ugdh_soybn : 869.0) UDP-glucose 6-dehydrogenase (EC 1.1.1.22) (UDP-Glc dehydrogenase) (UDP-GlcDH) (UDPGDH) - Glycine max (Soybean) & (loc_os12g25700.3 : 863.0) no description available & (at3g29360 : 858.0) UDP-glucose 6-dehydrogenase family protein; FUNCTIONS IN: in 6 functions; INVOLVED IN: oxidation reduction, metabolic process; LOCATED IN: cytosol, nucleus; EXPRESSED IN: 25 plant str…	0.012025	2.424	2.3435
cs5g25090	'(at3g03050 : 2049.0) encodes a cellulose synthase like protein. mutations initiate root hairs that rupture at their tip soon after initiation. is required for the synthesis of a noncellulosic wall polysaccharide.; cellulose synthase-like D3 (CSLD3); FUNCTIONS IN: cellulose synthase activity, transferase activity, transferring glycosyl groups; INVOLVED IN: response to cyclopentenone, plant-type c…	0.043561	2.1517	2.6774
cs5g33180	'(at3g62830 : 494.0) encodes an isoform of UDP-glucuronic acid decarboxylase, which is predicted to be membrane-bound by PSORT. This enzyme produces UDP-xylose, which is a substrate for many cell wall carbohydrates including hemicellulose and pectin. UDP-xylose is also known to feedback regulate several cell wall biosynthetic enzymes.; UDP-GLUCURONIC ACID DECARBOXYLASE 2 (UXS2); FUNCTIONS IN: UDP…	1.3042e-06	1.9526	2.0487
cs5g33670	'(at1g02730 : 1855.0) Encodes a gene similar to cellulose synthase. Knock-out mutant has reduced growth, reduced xylan level and reduced xylan synthase activity in stems.; cellulose synthase-like D5 (CSLD5); CONTAINS InterPro DOMAIN/s: Cellulose synthase (InterPro:IPR005150); BEST Arabidopsis thaliana protein match is: cellulose synthase-like D3 (TAIR:AT3G03050.1); Has 3375 Blast hits to 3003 pro…	0.99766	6.4574	5.0379
cs5g34710	'(at3g24670 : 520.0) Pectin lyase-like superfamily protein; FUNCTIONS IN: pectate lyase activity; INVOLVED IN: biological_process unknown; LOCATED IN: endomembrane system; EXPRESSED IN: 23 plant structures; EXPRESSED DURING: 14 growth stages; CONTAINS InterPro DOMAIN/s: Pectin lyase fold/virulence factor (InterPro:IPR011050), AmbAllergen (InterPro:IPR018082), Pectate lyase/Amb allergen (InterPro:…	0.99766	5.9255	6.7633
cs6g01740	(at5g26670 : 566.0) Pectinacetylesterase family protein; CONTAINS InterPro DOMAIN/s: Pectinacetylesterase (InterPro:IPR004963); BEST Arabidopsis thaliana protein match is: Pectinacetylesterase family protein (TAIR:AT3G05910.1); Has 35333 Blast hits to 34131 proteins in 2444 species: Archae - 798; Bacteria - 22429; Metazoa - 974; Fungi - 991; Plants - 531; Viruses - 0; Other Eukaryotes - 9610 (sou…	0.95418	2.6172	1.6702
cs6g05430	'(at3g55140 : 452.0) Pectin lyase-like superfamily protein; CONTAINS InterPro DOMAIN/s: Pectin lyase fold/virulence factor (InterPro:IPR011050), AmbAllergen (InterPro:IPR018082), Pectate lyase/Amb allergen (InterPro:IPR002022), Pectin lyase fold (InterPro:IPR012334); BEST Arabidopsis thaliana protein match is: Pectin lyase-like superfamily protein (TAIR:AT3G09540.1); Has 35333 Blast hits to 34131…	0.074773	-0.87905	-0.98778
cs6g06530	'(at2g39700 : 464.0) putative expansin. Naming convention from the Expansin Working Group (Kende et al, 2004. Plant Mol Bio). Involved in the formation of nematode-induced syncytia in roots of Arabidopsis thaliana.; expansin A4 (EXPA4); CONTAINS InterPro DOMAIN/s: Barwin-related endoglucanase (InterPro:IPR009009), Pollen allergen, N-terminal (InterPro:IPR014734), Expansin (InterPro:IPR002963), Ra…	0.0001345	5.4974	4.8589
cs6g13410	(at5g06390 : 581.0) FASCICLIN-like arabinogalactan protein 17 precursor (FLA17); FUNCTIONS IN: molecular_function unknown; INVOLVED IN: cell adhesion; LOCATED IN: vacuole; EXPRESSED IN: guard cell; CONTAINS InterPro DOMAIN/s: FAS1 domain (InterPro:IPR000782); BEST Arabidopsis thaliana protein match is: FASCICLIN-like arabinogalactan protein 18 precursor (TAIR:AT3G11700.1); Has 803 Blast hits to 7…	0.99766	1.248	1.334
cs6g15990	'(at3g03220 : 435.0) member of Alpha-Expansin Gene Family. Naming convention from the Expansin Working Group (Kende et al, 2004. Plant Mol Bio); expansin A13 (EXPA13); INVOLVED IN: plant-type cell wall modification involved in multidimensional cell growth, unidimensional cell growth, plant-type cell wall loosening; LOCATED IN: extracellular region; EXPRESSED IN: 23 plant structures; EXPRESSED DUR…	0.5985	3.6668	2.7904
cs6g19320	'(at3g02350 : 833.0) Encodes a protein with putative galacturonosyltransferase activity.; galacturonosyltransferase 9 (GAUT9); CONTAINS InterPro DOMAIN/s: Glycosyl transferase, family 8 (InterPro:IPR002495); BEST Arabidopsis thaliana protein match is: Nucleotide-diphospho-sugar transferases superfamily protein (TAIR:AT3G25140.1); Has 1426 Blast hits to 1422 proteins in 244 species: Archae - 0; Ba…	0.99628	1.0012	0.61268
cs6g19640	'(loc_os03g40270.1 : 644.0) no description available & (q8ru27|uptg2_soltu : 637.0) Alpha-1,4-glucan-protein synthase [UDP-forming] 2 (EC 2.4.1.112) (UDP-glucose:protein transglucosylase 2) (UPTG 2) - Solanum tuberosum (Potato) & (at3g02230 : 635.0) reversibly glycosylated polypeptide possibly involved in plant cell wall synthesis; reversibly glycosylated polypeptide 1 (RGP1); FUNCTIONS IN: cellu…	9.0885e-17	3.2593	2.4999
cs6g21590	'(at3g29090 : 488.0) Encodes an atypical pectin methylesterase that does not require salt for its activity and has a blockwise mode of pectin demethylesterification.; pectin methylesterase 31 (PME31); FUNCTIONS IN: pectinesterase activity; INVOLVED IN: pectin metabolic process; LOCATED IN: cell wall, plant-type cell wall; EXPRESSED IN: 23 plant structures; EXPRESSED DURING: 13 growth stages; CONT…	7.0932e-10	-0.65862	-1.2811
cs6g22050	'(q96558|ugdh_soybn : 923.0) UDP-glucose 6-dehydrogenase (EC 1.1.1.22) (UDP-Glc dehydrogenase) (UDP-GlcDH) (UDPGDH) - Glycine max (Soybean) & (at5g15490 : 904.0) UDP-glucose 6-dehydrogenase family protein; FUNCTIONS IN: in 7 functions; INVOLVED IN: oxidation reduction, metabolic process; LOCATED IN: cytosol, cell wall, nucleus; EXPRESSED IN: 24 plant structures; EXPRESSED DURING: 13 growth stages…	0.48537	0.81176	0.10497
cs7g03630	'(at1g69530 : 383.0) Member of Alpha-Expansin Gene Family. Naming convention from the Expansin Working Group (Kende et al, Plant Mol Bio). Involved in the formation of nematode-induced syncytia in roots of Arabidopsis thaliana.; expansin A1 (EXPA1); CONTAINS InterPro DOMAIN/s: Pollen allergen, N-terminal (InterPro:IPR014734), Rare lipoprotein A (InterPro:IPR005132), Pollen allergen/expansin, C-te…	6.7192e-21	9.1653	8.6073
cs7g04860	'(loc_os09g29710.1 : 79.3) no description available & (at4g30380 : 69.7) Encodes a Plant Natriuretic Peptide (PNP). PNPs are a class of systemically mobile molecules distantly related to expansins; their biological role has remained elusive.; Barwin-related endoglucanase; FUNCTIONS IN: molecular_function unknown; INVOLVED IN: biological_process unknown; LOCATED IN: endomembrane system; CONTAINS I…	0.3488	4.235	4.8746
cs7g07610	'(at4g16130 : 1544.0) Similar to galactokinase.; arabinose kinase (ARA1); FUNCTIONS IN: L-arabinokinase activity, ATP binding, galactokinase activity; INVOLVED IN: arabinose metabolic process; LOCATED IN: cytoplasm; EXPRESSED IN: 23 plant structures; EXPRESSED DURING: 13 growth stages; CONTAINS InterPro DOMAIN/s: Mevalonate/galactokinase (InterPro:IPR006206), Galactokinase galactose-binding domai…	0.99398	2.3472	4.7168
cs7g08600	(at1g70370 : 783.0) polygalacturonase 2 (PG2); FUNCTIONS IN: polygalacturonase activity; INVOLVED IN: biological_process unknown; LOCATED IN: endomembrane system; EXPRESSED IN: 23 plant structures; EXPRESSED DURING: 13 growth stages; CONTAINS InterPro DOMAIN/s: BURP (InterPro:IPR004873); BEST Arabidopsis thaliana protein match is: BURP domain-containing protein (TAIR:AT1G23760.1). & (loc_os08g292…	0.21413	4.7913	5.0231
cs7g11730	'(q8ru27|uptg2_soltu : 681.0) Alpha-1,4-glucan-protein synthase [UDP-forming] 2 (EC 2.4.1.112) (UDP-glucose:protein transglucosylase 2) (UPTG 2) - Solanum tuberosum (Potato) & (loc_os03g40270.1 : 666.0) no description available & (at3g08900 : 665.0) Encodes a reversible autoglycosylated protein peripherally associated with cell membranes. Highly expressed in roots ans suspension-cultured cells.; …	0.54079	1.8338	1.1416
cs7g18460	'(at5g22740 : 875.0) encodes a beta-mannan synthase based on in vitro enzyme assays from heterologously expressed protein; cellulose synthase-like A02 (CSLA02); CONTAINS InterPro DOMAIN/s: Glycosyl transferase, family 2 (InterPro:IPR001173); BEST Arabidopsis thaliana protein match is: Nucleotide-diphospho-sugar transferases superfamily protein (TAIR:AT5G03760.1); Has 5133 Blast hits to 5129 prote…	1.1188e-19	7.8986	8.093
cs7g21940	'(at5g04310 : 610.0) Pectin lyase-like superfamily protein; CONTAINS InterPro DOMAIN/s: Pectin lyase fold/virulence factor (InterPro:IPR011050), AmbAllergen (InterPro:IPR018082), Pectate lyase/Amb allergen (InterPro:IPR002022), Pectin lyase fold (InterPro:IPR012334); BEST Arabidopsis thaliana protein match is: Pectin lyase-like superfamily protein (TAIR:AT3G54920.1); Has 1753 Blast hits to 1747 p…	0.0015676	0.80057	-0.40864
cs7g23810	(at5g06390 : 600.0) FASCICLIN-like arabinogalactan protein 17 precursor (FLA17); FUNCTIONS IN: molecular_function unknown; INVOLVED IN: cell adhesion; LOCATED IN: vacuole; EXPRESSED IN: guard cell; CONTAINS InterPro DOMAIN/s: FAS1 domain (InterPro:IPR000782); BEST Arabidopsis thaliana protein match is: FASCICLIN-like arabinogalactan protein 18 precursor (TAIR:AT3G11700.1); Has 803 Blast hits to 7…	0.53092	0.17775	-1.5329
cs7g28910	'(at2g28760 : 635.0) UDP-XYL synthase 6 (UXS6); FUNCTIONS IN: coenzyme binding, binding, catalytic activity; INVOLVED IN: cellular metabolic process, nucleotide-sugar metabolic process, metabolic process; LOCATED IN: plasma membrane; EXPRESSED IN: 24 plant structures; EXPRESSED DURING: 13 growth stages; CONTAINS InterPro DOMAIN/s: NAD-dependent epimerase/dehydratase (InterPro:IPR001509), NAD(P)-b…	0.073522	2.1312	4.0172
cs7g29830	'(at2g40610 : 394.0) member of Alpha-Expansin Gene Family. Naming convention from the Expansin Working Group (Kende et al, 2004. Plant Mol Bio). Involved in the formation of nematode-induced syncytia in roots of Arabidopsis thaliana.; expansin A8 (EXPA8); INVOLVED IN: plant-type cell wall modification involved in multidimensional cell growth, syncytium formation, unidimensional cell growth, plant…	2.7968e-26	5.7395	6.2707
cs7g32410	'(at2g39700 : 482.0) putative expansin. Naming convention from the Expansin Working Group (Kende et al, 2004. Plant Mol Bio). Involved in the formation of nematode-induced syncytia in roots of Arabidopsis thaliana.; expansin A4 (EXPA4); CONTAINS InterPro DOMAIN/s: Barwin-related endoglucanase (InterPro:IPR009009), Pollen allergen, N-terminal (InterPro:IPR014734), Expansin (InterPro:IPR002963), Ra…	8.3972e-38	9.3727	9.3579
cs8g01880	'(at4g38400 : 343.0) member of EXPANSIN-LIKE. Naming convention from the Expansin Working Group (Kende et al, 2004. Plant Mol Bio); expansin-like A2 (EXLA2); INVOLVED IN: response to cyclopentenone, plant-type cell wall organization, unidimensional cell growth, plant-type cell wall loosening; LOCATED IN: endomembrane system, extracellular region; EXPRESSED IN: 18 plant structures; EXPRESSED DURIN…	0.00016995	1.9591	0.78061
cs8g09160	'(gnl|cdd|68872 : 67.0) no description available & (gnl|cdd|38301 : 60.4) no description available & (at2g21140 : 53.1) Proline-rich protein expressed in expanding leaves, stems, flowers, and siliques.; proline-rich protein 2 (PRP2); CONTAINS InterPro DOMAIN/s: Pollen Ole e 1 allergen/extensin (InterPro:IPR006041); BEST Arabidopsis thaliana protein match is: proline-rich protein 4 (TAIR:AT4G38770…	7.8572e-16	4.0319	5.0207
cs8g12020	'(q8lnz5|xthb_phaan : 540.0) Probable xyloglucan endotransglucosylase/hydrolase protein B precursor (EC 2.4.1.207) (VaXTH2) - Phaseolus angularis (Adzuki bean) (Vigna angularis) & (at5g13870 : 526.0) EXGT-A4, endoxyloglucan transferase,; xyloglucan endotransglucosylase/hydrolase 5 (XTH5); FUNCTIONS IN: hydrolase activity, acting on glycosyl bonds, hydrolase activity, hydrolyzing O-glycosyl compou…	0.0001188	4.3935	3.7354
cs8g13800	'(at5g20950 : 942.0) Glycosyl hydrolase family protein; FUNCTIONS IN: hydrolase activity, hydrolyzing O-glycosyl compounds; INVOLVED IN: carbohydrate metabolic process; LOCATED IN: cell wall, membrane, plant-type cell wall; EXPRESSED IN: 25 plant structures; EXPRESSED DURING: 13 growth stages; CONTAINS InterPro DOMAIN/s: Glycoside hydrolase, family 3, N-terminal (InterPro:IPR001764), Glycoside hy…	0.10286	6.0439	5.4829
cs8g15710	'(at5g22940 : 307.0) Homolog of FRA8 (AT2G28110), a member of a member of glycosyltransferase family 47; exhibits high sequence similarity to tobacco (Nicotiana plumbaginifolia) pectin glucuronyltransferase.; FRA8 homolog (F8H); CONTAINS InterPro DOMAIN/s: Exostosin-like (InterPro:IPR004263); BEST Arabidopsis thaliana protein match is: Exostosin family protein (TAIR:AT2G28110.1); Has 1434 Blast h…	0.095947	-0.92534	-2.635
cs9g02570	'(at5g49360 : 1157.0) Encodes a bifunctional {beta}-D-xylosidase/{alpha}-L-arabinofuranosidase required for pectic arabinan modification. Located in the extracellular matrix. Gene is expressed specifically in tissues undergoing secondary wall thickening. This is a member of glycosyl hydrolase family 3 and has six other closely related members.; beta-xylosidase 1 (BXL1); FUNCTIONS IN: alpha-N-arab…	2.1729e-56	5.6517	8.0926
cs9g02720	'(at4g16120 : 871.0) putative membrane-anchored cell wall protein; COBRA-like protein-7 precursor (COBL7); FUNCTIONS IN: molecular_function unknown; INVOLVED IN: biological_process unknown; LOCATED IN: anchored to plasma membrane, Golgi apparatus, anchored to membrane; EXPRESSED IN: 25 plant structures; EXPRESSED DURING: 13 growth stages; CONTAINS InterPro DOMAIN/s: Glycosyl-phosphatidyl inositol…	0.042456	1.9035	2.068
cs9g03730	'(at3g16850 : 525.0) Pectin lyase-like superfamily protein; FUNCTIONS IN: polygalacturonase activity; INVOLVED IN: carbohydrate metabolic process; LOCATED IN: vacuole, plant-type cell wall; EXPRESSED IN: 23 plant structures; EXPRESSED DURING: 13 growth stages; CONTAINS InterPro DOMAIN/s: Pectin lyase fold/virulence factor (InterPro:IPR011050), Glycoside hydrolase, family 28 (InterPro:IPR000743), …	0.17728	3.1273	3.4836
cs9g08750	'(at4g24000 : 448.0) encodes a protein similar to cellulose synthase; cellulose synthase like G2 (CSLG2); FUNCTIONS IN: cellulose synthase activity, transferase activity, transferring glycosyl groups, transferase activity; INVOLVED IN: cellulose biosynthetic process, polysaccharide biosynthetic process; LOCATED IN: membrane; EXPRESSED IN: 19 plant structures; EXPRESSED DURING: 12 growth stages; C…	0.016766	-0.74911	-1.6974
cs9g08760	'(loc_os09g30130.1 : 471.0) no description available & (at4g24000 : 468.0) encodes a protein similar to cellulose synthase; cellulose synthase like G2 (CSLG2); FUNCTIONS IN: cellulose synthase activity, transferase activity, transferring glycosyl groups, transferase activity; INVOLVED IN: cellulose biosynthetic process, polysaccharide biosynthetic process; LOCATED IN: membrane; EXPRESSED IN: 19 p…	0.1948	-0.4639	-1.1264
cs9g13990	'(at3g57790 : 627.0) Pectin lyase-like superfamily protein; FUNCTIONS IN: polygalacturonase activity; INVOLVED IN: carbohydrate metabolic process; LOCATED IN: plasma membrane; EXPRESSED IN: 23 plant structures; EXPRESSED DURING: 14 growth stages; CONTAINS InterPro DOMAIN/s: Pectin lyase fold/virulence factor (InterPro:IPR011050), Pectin lyase fold (InterPro:IPR012334), Glycoside hydrolase, family…	0.060808	0.62728	1.9829
cs9g17480	(at5g23870 : 597.0) Pectinacetylesterase family protein; FUNCTIONS IN: carboxylesterase activity; INVOLVED IN: biological_process unknown; LOCATED IN: plant-type cell wall; EXPRESSED IN: 22 plant structures; EXPRESSED DURING: 13 growth stages; CONTAINS InterPro DOMAIN/s: Pectinacetylesterase (InterPro:IPR004963); BEST Arabidopsis thaliana protein match is: Pectinacetylesterase family protein (TAI…	0.00033725	3.3478	4.0221
orange1.1t00255	'(at3g60900 : 504.0) FASCICLIN-like arabinogalactan-protein 10 (FLA10); LOCATED IN: anchored to plasma membrane, plasma membrane, anchored to membrane; EXPRESSED IN: 17 plant structures; EXPRESSED DURING: 8 growth stages; CONTAINS InterPro DOMAIN/s: FAS1 domain (InterPro:IPR000782); BEST Arabidopsis thaliana protein match is: FASCICLIN-like arabinogalactan protein 8 (TAIR:AT2G45470.1); Has 12874 …	0.83918	5.0011	4.135
orange1.1t00273	'(at3g61130 : 1048.0) Encodes a protein with putative galacturonosyltransferase activity.; galacturonosyltransferase 1 (GAUT1); CONTAINS InterPro DOMAIN/s: Glycosyl transferase, family 8 (InterPro:IPR002495); BEST Arabidopsis thaliana protein match is: galacturonosyltransferase 3 (TAIR:AT4G38270.2); Has 1521 Blast hits to 1503 proteins in 273 species: Archae - 4; Bacteria - 491; Metazoa - 148; Fu…	0.91033	1.6532	1.4446
orange1.1t00297	(loc_os03g02610.1 : 259.0) no description available & (ipr013320 : 119.2038) Concanavalin A-like lectin/glucanase, subgroup & (at2g01850 : 107.0) EXGT-A3 has homology to xyloglucan endotransglucosylases/hydrolases (XTHs). Mutants in this gene show a lesion mimic phenotype associated with leaf maturation and a reduction in the number of tertiary veins. Individual tracheary elements in the mutants …	0.00026557	-0.56017	-0.87993
orange1.1t00331	'(loc_os04g58580.1 : 440.0) no description available & (at2g45790 : 426.0) encodes a phosphomannomutase, involved in ascorbate biosynthesis; phosphomannomutase (PMM); FUNCTIONS IN: protein binding, phosphomannomutase activity; INVOLVED IN: L-ascorbic acid biosynthetic process, response to salt stress, mannose biosynthetic process; LOCATED IN: cytoplasm; EXPRESSED IN: 24 plant structures; EXPRESSE…	2.1818e-06	1.2294	1.1943
orange1.1t00612	'(at5g66460 : 484.0) Glycosyl hydrolase superfamily protein; FUNCTIONS IN: cation binding, hydrolase activity, hydrolyzing O-glycosyl compounds, catalytic activity; INVOLVED IN: carbohydrate metabolic process; LOCATED IN: endomembrane system; EXPRESSED IN: 17 plant structures; EXPRESSED DURING: 4 anthesis, C globular stage, 4 leaf senescence stage, petal differentiation and expansion stage, E exp…	5.0576e-11	-2.4184	-5.0709
orange1.1t01956	'(at4g10960 : 575.0) Encodes a protein with UDP-D-glucose 4-epimerase activity.; UDP-D-glucose/UDP-D-galactose 4-epimerase 5 (UGE5); FUNCTIONS IN: UDP-glucose 4-epimerase activity, protein dimerization activity; INVOLVED IN: response to stress; LOCATED IN: endomembrane system; EXPRESSED IN: male gametophyte, root, guard cell, leaf, pollen tube; EXPRESSED DURING: L mature pollen stage, M germinate…	3.9599e-15	1.9841	1.3297
orange1.1t02385	'(p35694|bru1_soybn : 446.0) Brassinosteroid-regulated protein BRU1 precursor - Glycine max (Soybean) & (at3g23730 : 428.0) xyloglucan endotransglucosylase/hydrolase 16 (XTH16); FUNCTIONS IN: hydrolase activity, acting on glycosyl bonds, hydrolase activity, hydrolyzing O-glycosyl compounds, xyloglucan:xyloglucosyl transferase activity; INVOLVED IN: carbohydrate metabolic process, cellular glucan …	0.99766	2.309	2.233
orange1.1t02681	'(at5g64570 : 1172.0) Encodes a beta-d-xylosidase that belongs to family 3 of glycoside hydrolases.; beta-D-xylosidase 4 (XYL4); FUNCTIONS IN: xylan 1,4-beta-xylosidase activity, hydrolase activity, hydrolyzing O-glycosyl compounds; INVOLVED IN: xylan catabolic process; LOCATED IN: apoplast, cell wall; EXPRESSED IN: 24 plant structures; EXPRESSED DURING: 13 growth stages; CONTAINS InterPro DOMAIN…	0.0071083	5.1412	4.5424
orange1.1t02719	'(at5g53370 : 749.0) pectin methylesterase PCR fragment F (PMEPCRF); FUNCTIONS IN: pectinesterase activity; INVOLVED IN: cell wall modification; LOCATED IN: cell wall; EXPRESSED IN: 22 plant structures; EXPRESSED DURING: 13 growth stages; CONTAINS InterPro DOMAIN/s: Pectinesterase, active site (InterPro:IPR018040), Pectin lyase fold/virulence factor (InterPro:IPR011050), Pectinesterase, catalytic…	0.0559	0.79958	0.078584
orange1.1t04027	'(loc_os07g24190.1 : 1316.0) no description available & (at4g39350 : 1177.0) Encodes a cellulose synthase isomer, related to CESA6. As inferred from the null role of secondary wall-type CesAs, included in a set of five primary wall-type CesAs that may support trichome cell wall thickening.; cellulose synthase A2 (CESA2); FUNCTIONS IN: cellulose synthase activity, transferase activity, transferrin…	0.99766	2.566	3.5634
orange1.1t04274	'(q9m5q1|fut1_pea : 594.0) Galactoside 2-alpha-L-fucosyltransferase (EC 2.4.1.69) (Xyloglucan alpha-(1,2)-fucosyltransferase) (PsFT1) - Pisum sativum (Garden pea) & (at2g03220 : 577.0) member of Glycosyltransferase Family- 37; fucosyltransferase 1 (FT1); FUNCTIONS IN: transferase activity, transferring glycosyl groups, fucosyltransferase activity; INVOLVED IN: plant-type cell wall biogenesis, xyl…	0.0063746	-1.8314	-1.6874
orange1.1t04275	'(q9m5q1|fut1_pea : 595.0) Galactoside 2-alpha-L-fucosyltransferase (EC 2.4.1.69) (Xyloglucan alpha-(1,2)-fucosyltransferase) (PsFT1) - Pisum sativum (Garden pea) & (at2g03220 : 561.0) member of Glycosyltransferase Family- 37; fucosyltransferase 1 (FT1); FUNCTIONS IN: transferase activity, transferring glycosyl groups, fucosyltransferase activity; INVOLVED IN: plant-type cell wall biogenesis, xyl…	0.083602	0.5298	1.7791

## Sheet: Table S2
Table S2. CsXTH primers used for qRT-PCR in this study.
Primer ID	Forward primer	Primer ID	Reverse primer
F-CS4g03180	TCAGGCAAATCGAGGGAGGG	R-CS4g03180	GAGGCAAACCCACATCCTAAAA
F-CS1g21130	CTGGACCATGCTTGGGTTCT	R-CS1g21130	AATGAACACTCGACGGGCAA
F-CS2g07590	GACGATGTGCCGATTAGGGT	R-CS2g07590	TGCATTCCACAGGCTTGAGT
F-CS2g14920	CAGTTACATTCGGGGGAGGG	R-CS2g14920	CAAACGTCATTGGCCTTGGT
F-CS2g17920	CTTCCCAAAGGACCAAGCCA	R-CS2g17920	CAGTCCGTCTTGACCCTTCC
F-CS2g22200	GGAAACGTGGCTGGAAAACC	R-CS2g22200	GTATCTCTCTTCCCTGCCGC
F-CS4g03050	CTGATGCCTGTGTCTGGTCT	R-CS4g03050	CACTGCTGCTGGATGGAGAG
F-CS4g03060	CTCTGTTGATGGCACGCCC	R-CS4g03060	ATTCTTTGGGAACGGAACGCC
F-CS4g03080	AAGGTCAGGATTCGCAACGA	R-CS4g03080	TGGAAACCTGAGCCTGTGTC
F-CS4g03110	ACAGACTGGTCTCAGGCTCC	R-CS4g03110	GCTGCAAGAAGATATTCCGATGG
F-CS4g03120	CAAGGACTGTGGTGGTGGAA	R-CS4g03120	TCCCATGACCATCTCCCCAT
F-CS4g03130	CTGATGCCTGTGTCTGGTCT	R-CS4g03130	CACTGCTGCTGGATGGAGAG
F-CS4g03140	GACCCCACTGCTGACTTTCA	R-CS4g03140	GGGGTGCCATCAACAGAGAA
F-CS4g03145	GGTCGCCATTGTTGAGCATC	R-CS4g03145	TGGTGTGCAGAGAGTAAGGG
F-CS4g03150	AAGGTCAGGATTCGCAACGA	R-CS4g03150	TGGAAACCTGAGCCTGTGTC
F-CS3g08950	ATTACATGGGGTGATGGCCG	R-CS3g08950	TAGACTCGAAGCCAGAGCCA
F-CS4g03190	GAATTCTTGGGAAACCTGAGCG	R-CS4g03190	CACCCTTGCCTTGGCTGTA
F-CS4g03200	CCACGAGAGGTGGCCTTATC	R-CS4g03200	CAGACGCAAGCATTGGCATT
F-CS4g03210	TGGACACATGCTCCCTTCAC	R-CS4g03210	CTGGACTTAGAGGAAGCGCA
F-CS4g03220	ACACATGCTCCTTTCACTGCT	R-CS4g03220	TCTGAAGGAAGTTGAAGCGCA
F-CS4g03230	TGGGGACAGGAGAAAGTTGAG	R-CS4g03230	GAAGCCAGAGCCACCAGATT
F-CS4g03240	ATCACATGGGGACATGGTGC	R-CS4g03240	TTGGACTGAAAGCCTGAGCC
F-CS4g16330	TCAACTGGGGTGCTCATCAT	R-CS4g16330	GCTCTGATCCAACACGAGGT
F-CS5g27840	TTGGGCAACAGAGAAGGCAA	R-CS5g27840	GGGTCAAACCAGAGGTGCAT
F-CS6g02160	CCTTTGGTACGATCCCTCGG	R-CS6g02160	CGACCATGAACACAATCCGC
F-CS6g16990	CGCTCGAATGCGAGAAACAG	R-CS6g16990	AATTCTTAGGAGCAGGGCCG
F-CS7g08460	TTCCAAACACTGGGGCCTTT	R-CS7g08460	TGAGTTGCCCACTGTGATCC
F-CS8g03550	TGCAGGCACAGTTTTAGGCT	R-CS8g03550	AGGGCTGCCCACTTACATTG
F-CS8g12020	TGATGGCTGTGAAGCCTCTG	R-CS8g12020	TCTTTCTGATCCCACCAGCG
F-CS8g15720	GCTCCTCAGGAAGTGGGTTC	R-CS8g15720	CCAGGCTGAAGCTTGATGGA
F-orange1_1t00547	TCCGTTAAACTACCTGCGGC	R-orange1_1t00547	AACGTCACCGTTTGAGGTGT
F-orange1_1t00876	AGTGCAGCAACATTTCCCCT	R-orange1_1t00876	CAGTAGCCCAAGATGAGGCA
F-orange1_1t02385	TCGCTCAGGGTAAAGGCAAC	R-orange1_1t02385	TGTTGGGGCTTCCAGATGAC
F-orange1_1t02575	CTTGGGAAACAATGGGCCAC	R-orange1_1t02575	TTGTTGCTCTCTGCCACCTT
F-orange1.1t00297	CGTGATCAAGTGGGGTCCAG	R-orange1.1t00297	TCCTCTCAGCTCTCCTCACC

## Sheet: Table S3
Table S3. Annotation of CsXTHs.
All XTHs are listed. P: Prediction by Phytozome. CAP: Prediction by citrus annotation project. M: Manual correction. EST: Genes have EST hits.
Name	ESTs	CAP ID	CAP Annotation	Phetozome ID	Phytozome Annotation	Final Status
CsXTH01	EY662081.1 EY661077.1 EY706605.1 EY660782.1 EY660889.1 CX674405.1 EY660164.1 EY659088.1 CK937025.1 CK939821.1	Cs4g03180	Correct	orange1.1g022933m	Correct	Complete	P, CAP, EST
CsXTH02	CX078234.1 CX078233.1 CN182178.1 CN182179.1 EY745753.1	Cs1g21130	Extra 3'	orange1.1g022405m	Correct	Complete	P, CAP, M, EST
CsXTH03	CV886340.1 CV886341.1 EY748561.1 CV887285.1 CV887284.1 CN184290.1 CX049349.1 CX049348.1 EY708564.1 CV717882.1	Cs2g07590	Correct	orange1.1g022696m	Correct	Complete	P, CAP, EST
CsXTH04	EY754105.1 CX069678.1 CB291657.1 CB291379.1 HS088648.1 CX069679.1 CB291656.1 GE213460.1 HS088905.1 HS088743.1 HS088684.1	Cs2g14920	Correct	orange1.1g019909m	Correct	Complete	P, CAP, EST
CsXTH05	DC900223.1 CV884675.1 CK933297.1 CK932901.1 CX674651.1 CX069506.1 CF838228.1 CX674650.1 CV884674.1 CV718192.1 CF838227.1 EY755872.1 DN623962.1 CX074624.1 CV713348.1 CV718191.1 CX074925.1 CN184715.1 CN184715.1 EY690233.1 CF504886.1	Cs2g17920	Correct	orange1.1g022821m	Correct	Complete	P, CAP, EST
CsXTH06	CK936995.1	Cs2g22200	Correct	orange1.1g018153m	Correct	Complete	P, CAP, EST
CsXTH07	CX297208.1 CX296021.1 CX295921.1	Cs4g03050	Correct	orange1.1g023204m	Correct	Complete	P, CAP, EST
CsXTH08	CX073754.1 CX073753.1 CF507832.1	Cs4g03060	Correct	orange1.1g023204m	Correct	Complete	P, CAP, EST
CsXTH09	N/A	Cs4g03080	Correct	orange1.1g036092m	Correct	Complete	P, CAP
CsXTH10	N/A	Cs4g03110	Short partial seq is lost	N/A	Correct	Complete	P, M
CsXTH11	N/A	Cs4g03120	Correct	orange1.1g047166m	5’is lost	Complete	P, CAP, M
CsXTH12	CX296191.1	Cs4g03130	Correct	orange1.1g023204m	Correct	Complete	P, CAP, EST
CsXTH13	CX074966.1	Cs4g03140	Correct	orange1.1g023204m	Correct	Complete	P, CAP, EST
CsXTH14	N/A	Cs4g03145	Short partial seq	N/A	Correct	Pseudogene	P, M
CsXTH15	N/A	Cs4g03150	Correct	orange1.1g023337m	Correct	Complete	P, CAP
CsXTH16	N/A	Cs3g08950	Correct	orange1.1g028152m	5’is lost	Complete	P, CAP, M
CsXTH17	N/A	Cs4g03190	Correct	orange1.1g039255m	Correct	Complete	P, CAP
CsXTH18	CK938773.1 CK939832.1 DC899998.1 CV714911.1 CX070403.1 CV714910.1 CF836578.1 CF836691.1 CF836133.1 CX297340.1	Cs4g03200	Correct	orange1.1g023337m	Correct	Complete	P, CAP, EST
CsXTH19	CX074967.1	Cs4g03210	Correct	orange1.1g023581m	Correct	Complete	P, CAP, EST
CsXTH20	CX296140.1 CX297208.1	Cs4g03220	5’is lost.	orange1.1g023431m	Correct	Complete	P, CAP, M, EST
CsXTH21	N/A	Cs4g03230	Correct	orange1.1g036067m	Correct	Complete	P, CAP
CsXTH22	N/A	Cs4g03240	Extra 5'	orange1.1g045763m	5’is lost	Complete	P, CAP, M
CsXTH23	N/A	Cs4g16330	Correct	orange1.1g040673m	Correct	Complete	P, CAP
CsXTH24	N/A	Cs5g27840	Extra 3'	orange1.1g041460m	Correct	Complete	P, CAP, M
CsXTH25	N/A	Cs6g02160	Correct	N/A	Correct	Complete	P
CsXTH26	N/A	Cs6g16990	Correct	orange1.1g038982m	Correct	Complete	P, CAP
CsXTH27	CX047376.1 CX047377.1 EY745511.1	Cs7g08460	Correct	orange1.1g021307m	Correct	Complete	P, CAP, EST
CsXTH28	N/A	Cs8g03550	Correct	orange1.1g022638m	Correct	Complete	P, CAP
CsXTH29	EY655545.1 CX076872.1 CX076871.1	Cs8g12020	Correct	orange1.1g020962m	Extra 5'	Complete	P, CAP, M, EST
CsXTH30	DN625434.1 EY685238.1	Cs8g15720	Correct	orange1.1g022492m	Correct	Complete	P, CAP, EST
CsXTH31	N/A	orange1.1t00547	Correct	orange1.1g036126m	Correct	Complete	P, CAP
CsXTH32	N/A	orange1.1t00876	Correct	orange1.1g043947m	5’is lost	Complete	P, CAP, M
CsXTH33	CK938505.1 CK938892.1 CK940087.1 EY708075.1 CK938324.1 CK934055.1 CV718573.1 EY704471.1 CK933087.1 CK938459.1 DR405392.1 CX303400.1 CV714918.1 DR403921.1 CK937538.1 EY746594.1	orange1.1t02385	Correct	orange1.1g045443m	Incorrect seq	Complete	P, CAP, M, EST
CsXTH34	N/A	orange1.1t02575	5’is lost	orange1.1g042925m	Correct	Complete	P, CAP, M
CsEG16	N/A	orange1.1t00297	Correct	orange1.1g028023m	Correct	Complete	P, CAP

## Sheet: Table S4
Table S4. CsXTH sequences, CDS and proteins.
Gene Name	Gene Sequences	CDS Sequences	Protein Sequences
CsXTH01	atggctatcctaagaaatgcaatagcattatttgtgttgctttactgtcttgtatcctgctcttgcgttttagggcgaccggctacttttcttgaggattttaaagtcacatggtccgatgcccatctcaggcaaatcgagggagggagggccatccagctagttctagaccaaaattcaggtggggttccaattatgttttatatctcaagtaaattttaacatgggctttctagcaactttatttcttttgttcatcgtgcacatgattgatcaacgaatataattactatgttccaattatgcatatgattgatcatcgtgctacatactaaaaagaaaagcatttttaggatgtgggtttgcctccaaaaggcagtacttgttcgggcgtgtaag…	ATGGCTATCCTAAGAAATGCAATAGCATTATTTGTGTTGCTTTACTGTCTTGTATCCTGCTCTTGCGTTTTAGGGCGACCGGCTACTTTTCTTGAGGATTTTAAAGTCACATGGTCCGATGCCCATCTCAGGCAAATCGAGGGAGGGAGGGCCATCCAGCTAGTTCTAGACCAAAATTCAGCATTTTTAGGATGTGGGTTTGCCTCCAAAAGGCAGTACTTGTTCGGGCGTGTAAGCATGAAGATCAAGCTCGTTCCTGGAGACTCTGCTGGAACTGTCACTGCATTTTATATGAATTCCAACACCGAAAATGTGAGAGACGAGCTTGATTTTGAGTTCCTGGGAAACCGAACGGGTCAGCCTTACACGGTCCAGACCAATATCTATGCAAATGGAAAA…	MAILRNAIALFVLLYCLVSCSCVLGRPATFLEDFKVTWSDAHLRQIEGGRAIQLVLDQNSAFLGCGFASKRQYLFGRVSMKIKLVPGDSAGTVTAFYMNSNTENVRDELDFEFLGNRTGQPYTVQTNIYANGKGDREQRVNLWFDPAADYHLYTILWNHHHIVFYVDDVPIRVYKNSGRAPFPMNQPMGVYSTLWEADDWATRGGLEKIDWSKAPFYAYYRDFDIEGCPVPGPANCASNPGNWWEANNYQALTAMEARRYRWVRLNHMIYDYCTDKSRYPVPPPECLAGI
CsXTH02	atggtcactcttgtcttcattgcagctctaatggctgccacttattatgcttccgaagcagcagctacatcaaagggatcttttgaagataacttcagcataatgtggtccgagaatcattttacaacctctgaagatggacagatctggttcctctctctagacaaagaaacaggtaataattaaacttacacattcttcaatatttgcttgatgatttcattgttatcaactccaccattgatgctgacagagtcattattcattaatgcttcagattccattgcatttattcctttaaagtttaatcatcttgcttcattttgaagatattattttccattgatttaggttgtgggtttcaaacgaagcagagatacagatttggttggtttagca…	ATGGTCACTCTTGTCTTCATTGCAGCTCTAATGGCTGCCACTTATTATGCTTCCGAAGCAGCAGCTACATCAAAGGGATCTTTTGAAGATAACTTCAGCATAATGTGGTCCGAGAATCATTTTACAACCTCTGAAGATGGACAGATCTGGTTCCTCTCTCTAGACAAAGAAACAGGTTGTGGGTTTCAAACGAAGCAGAGATACAGATTTGGTTGGTTTAGCATGAAACTGAAGCTGGTTGGAGGGGACTCTGCCGGTGTTGTTACAGCTTACTATATGTGTACAGAGAATGGGGCAGGGCCAACAAGAGATGAATTGGATTTTGAGTTCTTGGGGAATAGAACAGGGCAGCCATATCTTATACAAACGAATATTTATAAGAATGGGACTGGTAACAGA…	MVTLVFIAALMAATYYASEAAATSKGSFEDNFSIMWSENHFTTSEDGQIWFLSLDKETGCGFQTKQRYRFGWFSMKLKLVGGDSAGVVTAYYMCTENGAGPTRDELDFEFLGNRTGQPYLIQTNIYKNGTGNREMRHMLWFDPTQDYHTYSILWNNHQIVFFVDRVPIRVFKNNGKANDFFPNEKPMYLFSSIWNADEWATRGGLEKTDWKKAPFVSSYKDFSVDGCQWEDPYPECVSTTTKNWWDQYDAWHLSDSQKLDHAWVLRNLVIYDYCKDTERFPTLPVECSLSPWD
CsXTH03	Atggcttcttttctatggactctttgcctgagtgctctgtttttggcttctggagttataagtgccccaccaaagaggcctatagatgtaccatttggccgaaattatgtgccaacatgggcatttgatcacatcaaatactttaatggaggttctgagattcagcttgtcctggataaatacacaggttggttatttcttttgtcttttggacttgtaagttacagcacttcttcttagtgatctcactgtcttgtgttatttgtgatcagggactggcttccaatcaaaaggctcttatctgtttggtcacttcagcatgcacataaagatggttcctggtgattctgccggaactgtgactgctttttacgtaagtgctttgcttgctacggcagt…	ATGGCTTCTTTTCTATGGACTCTTTGCCTGAGTGCTCTGTTTTTGGCTTCTGGAGTTATAAGTGCCCCACCAAAGAGGCCTATAGATGTACCATTTGGCCGAAATTATGTGCCAACATGGGCATTTGATCACATCAAATACTTTAATGGAGGTTCTGAGATTCAGCTTGTCCTGGATAAATACACAGGGACTGGCTTCCAATCAAAAGGCTCTTATCTGTTTGGTCACTTCAGCATGCACATAAAGATGGTTCCTGGTGATTCTGCCGGAACTGTGACTGCTTTTTACTTATCTTCTCAAAATTCGGAACATGATGAGATAGACTTTGAGTTCTTGGGGAACAGAACCGGGCAGCCATACATTTTGCAGACAAATGTGTACACTGGAGGAAAGGGAGAC…	MASFLWTLCLSALFLASGVISAPPKRPIDVPFGRNYVPTWAFDHIKYFNGGSEIQLVLDKYTGTGFQSKGSYLFGHFSMHIKMVPGDSAGTVTAFYLSSQNSEHDEIDFEFLGNRTGQPYILQTNVYTGGKGDKEQRIYLWFDPTKEFHTYSVLWNMYQIVFLVDDVPIRVFKNSKDLGVRFPFNQPMKIYSSLWNADDWATRGGLEKTDWSKAPFIASYKGFHVDGCEVSVNAKFCETQGKRWWDQKAFQDLDAYQYRRLRWVRQKYTIYNYCNDRARFPTPSPECKRDRDI
CsXTH04	atggtggtgtcttatgagggttgttttcttctagtattttctcttcttgctgtagttgcttctgggttgtacagaaacctgcctattgtgccttttgatgaagggtatagtcatttgtttgggcatgataatcttgttgttcatagagatggaaaatctgttcatttatctctagatgaaagaacaggtctgtgtttcttcttcttattctttttttttttccgtttttgtgtacttaatttttgttcctgttagggtttctgagtatgacttttattgtgtgtatacagggtctggatttgtgtcacatgacctctatcttcatggtttcttcagtgcttcaataaagttgcctgctgattatactgccggcgttgttgttgccttctatgtaagtca…	ATGGTGGTGTCTTATGAGGGTTGTTTTCTTCTAGTATTTTCTCTTCTTGCTGTAGTTGCTTCTGGGTTGTACAGAAACCTGCCTATTGTGCCTTTTGATGAAGGGTATAGTCATTTGTTTGGGCATGATAATCTTGTTGTTCATAGAGATGGAAAATCTGTTCATTTATCTCTAGATGAAAGAACAGGGTCTGGATTTGTGTCACATGACCTCTATCTTCATGGTTTCTTCAGTGCTTCAATAAAGTTGCCTGCTGATTATACTGCCGGCGTTGTTGTTGCCTTCTATATGTCAAATGGTGACATGTTTGAGAAGAATCATGATGAAATAGACTTTGAGTTCTTGGGTAATATTAGAGGCAAAAATTGGAGGATTCAGACTAATATTTATGGCAATGGA…	MVVSYEGCFLLVFSLLAVVASGLYRNLPIVPFDEGYSHLFGHDNLVVHRDGKSVHLSLDERTGSGFVSHDLYLHGFFSASIKLPADYTAGVVVAFYMSNGDMFEKNHDEIDFEFLGNIRGKNWRIQTNIYGNGSTSIGREERYNLWFDPSDDFHQYSILWTDSQIIFYIDGIPIREFKRTASMGGDFPAKPMSLYATIWDGSDWATNGGKYRVNYKYAPYVTEFSDFVLHGCSFDPIEQTSSKCDITESSKVSIPTGVSPSQRIKMENFRRKHMTYSYCYDQIRYKVPPFECVINPLEAERLKVHDPVTFGGGRRHHGKRHHRSRSSGTKANDV
CsXTH05	atggttaaaatgtctttgattttcagtctgtttgtgggtcttttaatggtaggtttggtcagctcagctaagtttgatgacctttatcaaacaagctgggcatttaatcatgttcagtatgatggggacactctcaagcttaacctcgataattattccggtaaattacacttatctttatgtatgaaatatttttttttgaaagaaaattgaagctttcaattccctttatgtagtaatttgttgttgttcagttagctcttgttctgttcattgttcattgaagcaggcctcagaccattgcattaatattaattaaaaaaaaatctattgatttgttggtttcaggagctgggtttgcgtcaaagagcaagtatttgtttgggaaagtctccatcc…	ATGGTTAAAATGTCTTTGATTTTCAGTCTGTTTGTGGGTCTTTTAATGGTAGGTTTGGTCAGCTCAGCTAAGTTTGATGACCTTTATCAAACAAGCTGGGCATTTAATCATGTTCAGTATGATGGGGACACTCTCAAGCTTAACCTCGATAATTATTCCGGAGCTGGGTTTGCGTCAAAGAGCAAGTATTTGTTTGGGAAAGTCTCCATCCAAATTAAACTTGTAGGGGGTGACTCTGCTGGAACTGTCACTGCCTTCTATATGTCATCAGACGGTCCAAATCACAACGAGTTCGATTTTGAGTTCCTGGGGAACACTACAGGAGAGCCATACTTAGTCCAAACCAATGTTTATGTGAATGGTGTGGGCAACAGAGAGCAGAGACTTGACCTCTGGTTC…	MVKMSLIFSLFVGLLMVGLVSSAKFDDLYQTSWAFNHVQYDGDTLKLNLDNYSGAGFASKSKYLFGKVSIQIKLVGGDSAGTVTAFYMSSDGPNHNEFDFEFLGNTTGEPYLVQTNVYVNGVGNREQRLDLWFDPTKEFHTYSLLWNQRQVVFLVDETPIRVHTNLEHKGIPFPKDQAMGVYSSIWNADDWATQGGRVKTDWSHAPFVASYKGFEIDACECPASVAGADNAKKCSSSAEKRFWWDEPTLSELNVHQSHQLMWVRANHLIYDYCTDTSRFPAIPTECVHHRH
CsXTH06	atggattggtttctttgctctcaatcaaaaaaatcatcagcacccttcactctaattctaattctgttgtgttgctgctcatcaccatcacttgtgttcacattcgcaaacgcatcatcatcacctgctttcaacctcaccaccatctctttcgatgaaggctactctcatctcttcggcgacggcaatctcattcgctcccccgacggcaagaacgttcgtctcctcctcaaccgcttctccggtacgtgaaacatctccataatattatgatcaagggaagatgtaaggccacccgttgtcaaaaaaaaaaaattcaataaggttaagggggctcattgaaatttaccccgcttctaaaaatatttactcttggcctcctatagttttctttatttc…	ATGGATTGGTTTCTTTGCTCTCAATCAAAAAAATCATCAGCACCCTTCACTCTAATTCTAATTCTGTTGTGTTGCTGCTCATCACCATCACTTGTGTTCACATTCGCAAACGCATCATCATCACCTGCTTTCAACCTCACCACCATCTCTTTCGATGAAGGCTACTCTCATCTCTTCGGCGACGGCAATCTCATTCGCTCCCCCGACGGCAAGAACGTTCGTCTCCTCCTCAACCGCTTCTCCGGGTCCGGTTTTGTTTCGTCAAAATTGTACAATCACGGGTTCTTTAGCGCGATGATCAAGTTGCCATCGGATCACACGGCTGGCTTATGTGTTGCATTCTATACATCAAATGGAGACGTGTTCCCAAAAACACACGACGAATTAGACTTTGAGTTT…	MDWFLCSQSKKSSAPFTLILILLCCCSSPSLVFTFANASSSPAFNLTTISFDEGYSHLFGDGNLIRSPDGKNVRLLLNRFSGSGFVSSKLYNHGFFSAMIKLPSDHTAGLCVAFYTSNGDVFPKTHDELDFEFLGNVAGKPWRFQTNFYGNGSTARGREERYQLWFDPTKQFHRYSILWTSNNIIFYVDEVPIREVVRSTAMGGDFPSKPMSLYTTIWDASNWATSGGKAKVNYKYAPFTSEFKDFVLEGCPVDPIEQVPSSNCQDTDSRLAEKGLSVITPAGRRAMRRFRERYIYYSYCYDTIRYPVPLPECVLVPSERQRFKDTGRLKFGGSHKSHRHRSRRQPGASNSEDPDM
CsXTH07	atggcttcagtattgcatctgtcgctgctgcttcttggctctttgatggttacctctgctggtaacttccaccaagattttgatatcacttggggagacgggcgtgctaatatactcaacaacggccagcttcttactctttcccttgataaagcctctggctccggcttccagtccaagaatgagtatctattcggcaagattgatatgcaactcaaactagtccctggcaactctgccggcactgtcactgcttattatgtaagttcctgcctttatatgaataaacaatatgcatgtttgatcatcaccctttatatgaataaacaatatgcatgtttgatcatcatgtatctgacatatagacctttgactttttgttcacgcagttaaaatcgc…	ATGGCTTCAGTATTGCATCTGTCGCTGCTGCTTCTTGGCTCTTTGATGGTTACCTCTGCTGGTAACTTCCACCAAGATTTTGATATCACTTGGGGAGACGGGCGTGCTAATATACTCAACAACGGCCAGCTTCTTACTCTTTCCCTTGATAAAGCCTCTGGCTCCGGCTTCCAGTCCAAGAATGAGTATCTATTCGGCAAGATTGATATGCAACTCAAACTAGTCCCTGGCAACTCTGCCGGCACTGTCACTGCTTATTATTTAAAATCGCCAGGATCAACATGGGATGAGATAGACTTCGAGTTCTTGGGGAATTTAAGTGGTGACCCTTACACTCTGCATACCAATGTATTCACAAATGGCAAAGGTGACAAAGAACAACAATTTCACCTCTGGTTT…	MASVLHLSLLLLGSLMVTSAGNFHQDFDITWGDGRANILNNGQLLTLSLDKASGSGFQSKNEYLFGKIDMQLKLVPGNSAGTVTAYYLKSPGSTWDEIDFEFLGNLSGDPYTLHTNVFTNGKGDKEQQFHLWFDPTADFHTYSILWNPQRIVFSVDGTPIREFKNSESIGVAFPKNQPMRIYSSLWNADDWATRGGLVKTDWTHAPFTASYRNFNADACVWSNGKSSCASSSPSSPSSSSAWFSQELDSTSQERLKWVQKNYMIYNYCTDTKRFPQGLPAECRIS
CsXTH08	atgtcaatggcttcaacgttgcatttgtttcttgtgcttggctctttgatggttgcatctgctggtaacttctacaaagattttgacatcacctggggagatggccgtgccaagatgctcaacaatggcgaccttcttactctttccctcgataaagcttctggctcaggattccagtccaagaatgagtatctatacggcaagattgacatgcagctcaagcttgtcccaggcaactctgctggcactgtcactgcttattacgtaagttccttcttttaatacaacttaatcatacgcaagtattatgcatgcaaactgggtcgtagttgaataatcatatgtgatgatacatataaatatctgtttttttttttttttaatgcagctaaaatcacc…	ATGTCAATGGCTTCAACGTTGCATTTGTTTCTTGTGCTTGGCTCTTTGATGGTTGCATCTGCTGGTAACTTCTACAAAGATTTTGACATCACCTGGGGAGATGGCCGTGCCAAGATGCTCAACAATGGCGACCTTCTTACTCTTTCCCTCGATAAAGCTTCTGGCTCAGGATTCCAGTCCAAGAATGAGTATCTATACGGCAAGATTGACATGCAGCTCAAGCTTGTCCCAGGCAACTCTGCTGGCACTGTCACTGCTTATTACCTAAAATCACCGGGATCAACATGGGATGAGATAGACTTTGAATTCTTGGGAAATTTAAGTGGTGACCCTTACACTCTTCATACCAATGTCTTTACAAATGGCAAAGGTGACAGAGAGCAACAATTTCACCTCTGG…	MSMASTLHLFLVLGSLMVASAGNFYKDFDITWGDGRAKMLNNGDLLTLSLDKASGSGFQSKNEYLYGKIDMQLKLVPGNSAGTVTAYYLKSPGSTWDEIDFEFLGNLSGDPYTLHTNVFTNGKGDREQQFHLWFDPAADFHTYSILWNPQRIVFSVDGTPIREFKNSESIGVPFPKNQPMRIYSSLWNADDWATRGGLVKTDWTHAPFTASYRNFNAEACVWSNGKSSCASNSASSTSSNGAWFSQELDSTNQSRLKWVQKNYMIYNYCADTKRFPQGLPAECRTS
CsXTH09	Atggctgcggctaaatcactagtagtgctgataatgctgtctgctttattatctaactcttttgtgttagttttaccagctagtaatttttatcaagattttgacatcatatggggaattgacaaggtcaggattcgcaacgatggagaagtcctcaatctttaccttggcaaagacacaggctcaggtttccagtccaagaatgagtatctatttggcaaaattgacatgcaattcaagcttgtcccaggcaactctgctggcactgtcacatcttactatgtaaggcgtaagctgccagtgatcttgcacgaaaatgtttttctctttaagagtaagcttatttttaattctgtgttatagttgtcatcacaaggatcaacatgggatgagatagac…	ATGGCTGCGGCTAAATCACTAGTAGTGCTGATAATGCTGTCTGCTTTATTATCTAACTCTTTTGTGTTAGTTTTACCAGCTAGTAATTTTTATCAAGATTTTGACATCATATGGGGAATTGACAAGGTCAGGATTCGCAACGATGGAGAAGTCCTCAATCTTTACCTTGGCAAAGACACAGGCTCAGGTTTCCAGTCCAAGAATGAGTATCTATTTGGCAAAATTGACATGCAATTCAAGCTTGTCCCAGGCAACTCTGCTGGCACTGTCACATCTTACTATTTGTCATCACAAGGATCAACATGGGATGAGATAGACTTTGAGTTCTTGGGAAATCTCAGTGGCGATCCTTATATTTTTCACACAAATGTAATCACACAAGGCAAAGGTGACAGAGAG…	MAAAKSLVVLIMLSALLSNSFVLVLPASNFYQDFDIIWGIDKVRIRNDGEVLNLYLGKDTGSGFQSKNEYLFGKIDMQFKLVPGNSAGTVTSYYLSSQGSTWDEIDFEFLGNLSGDPYIFHTNVITQGKGDREQQFYPWFDPTSDFHTYSILWNPKTIVFYVDGTPIREFKNLESINIPYPKNQPMRIHSSLWNADDWATRGGLVKTDWTKAPFTASCRNFNAKTCIRYPAGPIISAPCPSNSSSSAWMKIDELDETSREKLKWVQKNYMIYNYCTDTKRFPKGLPLECAVATSAYVDSARV
CsXTH10	atgccttgctattcttattcttcttatccaattttcttgttctcttttattgtcacaagctctttcattgttgcaaatgctggtaattttaacaaagatgttgatattacatggggtgatggacgtgccaagattctcaacaaaggcaagcttcttactctgtctctcgacaaagcatctggctctggcttccagtctaagaatgaatttttctatggaaaatttgatatgcagctcaagcttgttcccaacaactctgctggcactgtcactgcctactatgtaagctccttaatgaaagattctttttccctttcacatataatttgtttgtcagtcgtcacatcattatgttgatacgtagacttgctatggtgcagctaaaatctccaggggcat…	ATGCCTTGCTATTCTTATTCTTCTTATCCAATTTTCTTGTTCTCTTTTATTGTCACAAGCTCTTTCATTGTTGCAAATGCTGGTAATTTTAACAAAGATGTTGATATTACATGGGGTGATGGACGTGCCAAGATTCTCAACAAAGGCAAGCTTCTTACTCTGTCTCTCGACAAAGCATCTGGCTCTGGCTTCCAGTCTAAGAATGAATTTTTCTATGGAAAATTTGATATGCAGCTCAAGCTTGTTCCCAACAACTCTGCTGGCACTGTCACTGCCTACTATCTAAAATCTCCAGGGGCATCATGGGATGAAATAGACTTCGAATTCCTGGGGAATTTGAGTGGCAACCCTTACATTGTTCACACAAATCTCGCATTAACTTTTTATTACATTTTCTTT…	MPCYSYSSYPIFLFSFIVTSSFIVANAGNFNKDVDITWGDGRAKILNKGKLLTLSLDKASGSGFQSKNEFFYGKFDMQLKLVPNNSAGTVTAYYLKSPGASWDEIDFEFLGNLSGNPYIVHTNLALTFYYIFFLFSFYIDGRPIREFKNLESFGIPYPKKQSMRMYASLWNADDWATRGGLAKTDWSQAPFTASFGNFNAKACVLSIGISSCSSNPATKNTWFSQELDSSSQRKLKWVQQNYMVYNYCADTSWFPQCLPQECTNKN
CsXTH11	Atgactaaccgaccgtctgtcaaatgcttgaaagaatttgacgcgggattgagccccaaggactgtggtggtggaatcggcagaagcaaaagtacaacctaaacccgtatctacatagatatgtgcgagtaccggataatcatgatcgcaattcaagatcaagtgggtatgcatgcaggcaccgaaccccatttggaatttggggccatgtcatataatctgtctgcaaatgagaaacagccaaatttgcctctctttcaattcatggcacagccagctgttgacaactttgcactctcagaaacggcaaacatgaaacaaccatccaaacgcaccctcttcttcactcttcttttgtccatttctatactccaatcccctatataatattacattaca…	ATGACTAACCGACCGTCTGTCAAATGCTTGAAAGAATTTGACGCGGGATTGAGCCCCAAGGACTGTGGTGGTGGAATCGGCAGAAGCAAAACTGCTGTTTCTGCTGGTAATTTCAATGAGGAATTTGATATCACATGGGGAGATGGTCATGGGAAAATATTCAACAACGGCCAACTGCTTACTCTCAATCTCGACCATTACTCTGGCTCAGGCTTCCAGTCCAAGAAACAATACTTATTCGGCAAGATTGATATGCAACTCAAGCTTGTCCCTCGCAACTCTGCTGGCACTGTCACTGCTTATTATCTACGCTCACAAGGACCAACATGGGATGAGATAGACTTTGTATTCTTGGGAAACCTCAGTGGTCATCCGTACACAGTTCACACAAATGTGTAC…	MTNRPSVKCLKEFDAGLSPKDCGGGIGRSKTAVSAGNFNEEFDITWGDGHGKIFNNGQLLTLNLDHYSGSGFQSKKQYLFGKIDMQLKLVPRNSAGTVTAYYLRSQGPTWDEIDFVFLGNLSGHPYTVHTNVYSQGKGDREQQFHLWFDPTVNFHTYSVLWNPQRIVFSVDGIPIREFRNLEAIGVPLPKNQPMRIYSSLWNADDWATRGGLIKTDWSQAPFTASYRNFKVDGSRAWLLQQMDSTNQRRLYWVRKNHMIYNYCTDTKRFPQGFPKECAVH
CsXTH12	atggcttcagtattgcatctgtcgctgctgcttcttggctctttgatggttgcctctgctggtaacttccaccaagattttgatatcacttggggagacgggcgtgctaatatactcaacaacggccagcttcttactctttcccttgataaagcctctggctccggcttccagtccaagaatgagtatctattcggcaagattgatatgcaactcaaactagtccctggcaactctgccggcactgtcactgcttattatgtaagttcctgcctttatatgaataaacaatatgcatgtttgatcatcatgtatctgacatatagacctttgactttttgttcacgcagttaaaatcgccaggatcaacatgggatgagatagacttcgagttcttgg…	ATGGCTTCAGTATTGCATCTGTCGCTGCTGCTTCTTGGCTCTTTGATGGTTGCCTCTGCTGGTAACTTCCACCAAGATTTTGATATCACTTGGGGAGACGGGCGTGCTAATATACTCAACAACGGCCAGCTTCTTACTCTTTCCCTTGATAAAGCCTCTGGCTCCGGCTTCCAGTCCAAGAATGAGTATCTATTCGGCAAGATTGATATGCAACTCAAACTAGTCCCTGGCAACTCTGCCGGCACTGTCACTGCTTATTATTTAAAATCGCCAGGATCAACATGGGATGAGATAGACTTCGAGTTCTTGGGGAATTTAAGTGGTGACCCTTACACTCTGCATACCAATGTATTCACAAATGGCAAAGGTGACAAAGAACAACAATTTCACCTCTGGTTT…	MASVLHLSLLLLGSLMVASAGNFHQDFDITWGDGRANILNNGQLLTLSLDKASGSGFQSKNEYLFGKIDMQLKLVPGNSAGTVTAYYLKSPGSTWDEIDFEFLGNLSGDPYTLHTNVFTNGKGDKEQQFHLWFDPTADFHTYSILWNPQRIVFSVDGTPIREFKNSESIGVAFPKNQPMRIYSSLWNADDWATRGGLVKTDWTHAPFTASYRNFNADACVWSNGKSSCASSSPSSPSSSSAWFSQELDSTSQERLKWVQKNYMIYNYCADAKRFPQGLPAECRTS
CsXTH13	atgtctatggcttcgatgttgcatttgtttcttgtgcttggctctttgatggctgcctctgctggtaacttctacaaagattttgacatcacctggggagatggccgtgccaagatgctcaacaatggcgaccttcttactctttccctcgataaagcttctggctcaggattccagtccaagaatgagtatctatatggcaagattgacatgcagctcaagcttgtccctggcaactctgctggcacagtcactgcttattacgtaagttcctccttttaatacaacttaatcatacgcaagtattatgtttgcaaaagggctcgtagttgaataatcatatgtgatgatacatataaatatcttcttttttttttttctaatgcagctaaaatcacc…	ATGTCTATGGCTTCGATGTTGCATTTGTTTCTTGTGCTTGGCTCTTTGATGGCTGCCTCTGCTGGTAACTTCTACAAAGATTTTGACATCACCTGGGGAGATGGCCGTGCCAAGATGCTCAACAATGGCGACCTTCTTACTCTTTCCCTCGATAAAGCTTCTGGCTCAGGATTCCAGTCCAAGAATGAGTATCTATATGGCAAGATTGACATGCAGCTCAAGCTTGTCCCTGGCAACTCTGCTGGCACAGTCACTGCTTATTACCTAAAATCACCGGGATCAACATGGGATGAGATAGACTTTGAATTCCTGGGAAATTCAAGTGGTGACCCTTACACTCTTCATACCAATGTATTTACAAATGGCAAAGGTGACAGAGAGCAACAATTTCACCTCTGG…	MSMASMLHLFLVLGSLMAASAGNFYKDFDITWGDGRAKMLNNGDLLTLSLDKASGSGFQSKNEYLYGKIDMQLKLVPGNSAGTVTAYYLKSPGSTWDEIDFEFLGNSSGDPYTLHTNVFTNGKGDREQQFHLWFDPTADFHTYSILWNPQRIIFSVDGTPIREFKNSESIGVPFPKNQPMRIYSSLWNADDWATRGGLVKTDWTHAPFTASYRNFNAEACVWSNGKSSCASNSASSTSSNGAWFSQELDSTNQSRLKWVQKNYMIYNYCTDTKRFPQGLPAECRIS
CsXTH14	atgtcaatcttgccatatagatactcattcttggactggaatcctgagccagaagctttatcgagggaaagagtaagaaggtcgccattgttgagcatcttggcacggccatctccccaggtgatgtcaaaatctttgtagaagttaccagcagaggcagccatcaaagagccaagcacaagaaacaaatgcaacatcgaagccatagacatatgcttgagcaaacgaggtacaagtagtgtttgaatgaacagagagaagttgataattcgaaactggagcgatgaatgtgtttaagaccattgtgttgtatttatagctggtgaaggtggggaatgtaaaatgcagaggaaagtgcagggaaaggtccagtgagctcggctgtggacagttgttggc…	ATGTCAATCTTGCCATATAGATACTCATTCTTGGACTGGAATCCTGAGCCAGAAGCTTTATCGAGGGAAAGAGTAAGAAGGTCGCCATTGTTGAGCATCTTGGCACGGCCATCTCCCCAGATAGACTTTGAATTCTTGGGCAATTTAAGTGGTGACCCTTACTCTCTGCACACCAATGTATTCACAAATGGCAAAGGTGAAAGAGAGCAACAATTTCACCTCTGGTTTGACCTTACTGCTGATTTTCATGCCTATTCCATCCTCTGGAATCCTCAGCGCATTTTCTTCTCTGTTGATGGCACCCCCATAAGAGAATTCAAGAACTCAGAATCAATTGGAGTGCCATTTCCAAAGAATCAACCAATGACGTTCACAAATGGCAAAGGTGAAAGAGAGCAA…	MSILPYRYSFLDWNPEPEALSRERVRRSPLLSILARPSPQIDFEFLGNLSGDPYSLHTNVFTNGKGEREQQFHLWFDLTADFHAYSILWNPQRIFFSVDGTPIREFKNSESIGVPFPKNQPMT
CsXTH15	atggctgcggctaaatcactagtagtgctgataatgctgtctgctttattatctaactcttttgtgttagttttaccagctagtaatttttatcaagattttgacatcatatggggaattgacaaggtcaggattcgcaacgatggagaagtcctcaatctttaccttggcaaagacacaggctcaggtttccagtccaagaatgagtatctatttggcaaaattgacatgcaattcaagcttgtcccaggcaactctgctggcactgtcacatcttactatgtaaggcgtaagctgccagtgatcttgcacgaaaatgtttttctctttaagagtaagcttatttttaattctgtgttatagttgtcatcacaaggatcaacatgggatgagatagac…	ATGGCTGCGGCTAAATCACTAGTAGTGCTGATAATGCTGTCTGCTTTATTATCTAACTCTTTTGTGTTAGTTTTACCAGCTAGTAATTTTTATCAAGATTTTGACATCATATGGGGAATTGACAAGGTCAGGATTCGCAACGATGGAGAAGTCCTCAATCTTTACCTTGGCAAAGACACAGGCTCAGGTTTCCAGTCCAAGAATGAGTATCTATTTGGCAAAATTGACATGCAATTCAAGCTTGTCCCAGGCAACTCTGCTGGCACTGTCACATCTTACTATTTGTCATCACAAGGATCAACATGGGATGAGATAGACTTTGAGTTCTTGGGAAATCTCAGTGGCGATCCTTATATTTTTCACACAAATGTAATCACACAAGGCAAAGGTGACAGAGAG…	MAAAKSLVVLIMLSALLSNSFVLVLPASNFYQDFDIIWGIDKVRIRNDGEVLNLYLGKDTGSGFQSKNEYLFGKIDMQFKLVPGNSAGTVTSYYLSSQGSTWDEIDFEFLGNLSGDPYIFHTNVITQGKGDREQQFYPWFDPTSDFHTYSILWNPKTIVFYVDGTPIREFKNLESINIPYPKNQPMRIHSSLWNADDWATRGGLVKTDWTKAPFTASCRNFNAKTCIRYPAGPIISAPCPSNSSSSAWMKIDELDETSREKLKWVQKNYMIYNYCTDTKRFPKGPPPECAVATSAYIDSVRV
CsXTH16	atggcttgctattcttattctgcttatccaattttcttgttctcttttattgtcacaagctctttcattgttgcaaatactggtaattttaacaaagatgttgatattacatggggtgatggccgtgccaagattctcaacaaaggcaagcttcttactctgtctctcgacaaagcatctggctctggcttcgagtctaagaatgaatttctctatggaaaatttaatgtgcagctcaagctcgttcccaacaactctgctggcactgtcactgcctactatgtaagctacttaatgaaagattcttgttccctttcacatataatttgcttatcagtcgtcacgtcattatgctgatacatagacttgctacggtgcagctaaaatctccaggggcat…	ATGGCTTGCTATTCTTATTCTGCTTATCCAATTTTCTTGTTCTCTTTTATTGTCACAAGCTCTTTCATTGTTGCAAATACTGGTAATTTTAACAAAGATGTTGATATTACATGGGGTGATGGCCGTGCCAAGATTCTCAACAAAGGCAAGCTTCTTACTCTGTCTCTCGACAAAGCATCTGGCTCTGGCTTCGAGTCTAAGAATGAATTTCTCTATGGAAAATTTAATGTGCAGCTCAAGCTCGTTCCCAACAACTCTGCTGGCACTGTCACTGCCTACTATCTAAAATCTCCAGGGGCATCATGGGATGAAATAGACTTCGAATTCCTGGGGAATTTGAGTGGCAACCCTTACATTGTTCATACTAATGTCTACACACAAGGGAAAGGTGACAGAGAG…	MACYSYSAYPIFLFSFIVTSSFIVANTGNFNKDVDITWGDGRAKILNKGKLLTLSLDKASGSGFESKNEFLYGKFNVQLKLVPNNSAGTVTAYYLKSPGASWDEIDFEFLGNLSGNPYIVHTNVYTQGKGDREQQFYLWFDPTADFHTYSILWNPSHIVFYIDGRPIREFKNLESFGIPYPKKQSMRTYASLWNADDWATKGGLVKTDWSQAPFIASFRNFNAKACVWSNGISSCSSNSTTKNTWFSQELDFSSQRKLKWVQQNYMVYNYCTDTSRFPQGLPQECTLTNKN
CsXTH17	atgggttctgattcgtttgggatgatgatgtgtatttttgttgggtgtttagctgctgtttctgctggtaatttcaatgaggaatttgatatcacatggggagatggtcatgggaaaatattcaacaacggccagctgcttactctcactctcgaccgttactctggctcaggcttccagtccaagaaacaatacttattcggcaagattgatatgcaactcaagcttgtccctcgaaactctgctggcacagtcactgcttattatgtaagcttttctttttatcgacacctgctgtttcattgatttctttgcacgacgtttattaataataattatgagagtctttgagcgaggttgtagctacgctcacaaggaccaacatgggatgagatagac…	ATGGGTTCTGATTCGTTTGGGATGATGATGTGTATTTTTGTTGGGTGTTTAGCTGCTGTTTCTGCTGGTAATTTCAATGAGGAATTTGATATCACATGGGGAGATGGTCATGGGAAAATATTCAACAACGGCCAGCTGCTTACTCTCACTCTCGACCGTTACTCTGGCTCAGGCTTCCAGTCCAAGAAACAATACTTATTCGGCAAGATTGATATGCAACTCAAGCTTGTCCCTCGAAACTCTGCTGGCACAGTCACTGCTTATTATCTACGCTCACAAGGACCAACATGGGATGAGATAGACTTTGAATTCTTGGGAAACCTGAGCGGTCAGCCGTACACAGTTCACACAAATGTGTACAGCCAAGGCAAGGGTGATAGAGAGCAGCAATTTCACCTC…	MGSDSFGMMMCIFVGCLAAVSAGNFNEEFDITWGDGHGKIFNNGQLLTLTLDRYSGSGFQSKKQYLFGKIDMQLKLVPRNSAGTVTAYYLRSQGPTWDEIDFEFLGNLSGQPYTVHTNVYSQGKGDREQQFHLWFDPTVNFHTYSVLWNPQRIVFSVDGIPIREFKNLEAIGVPFPKNLPMRVYSSLWNADDWATRGGLIKTDWSQAPFTASYRNFKADGSRAWLLQQMDSTNQRRLYWVQKNHMIYNYCTDTKRFPQGFPKECAVH
CsXTH18	atggcttactcgaaaaattttaccctgctcatctctatagcaatcagctctttgatggttgcttctgctagtaatttctaccaagactttgatatcacttggggagatggccgtggtaagatactcaacaacggccagcttctctccctctcccttgacaaagcctcaggctcaggcttccagtccaagagcgagtacctttttggcaaaatcgacatgcaactcaagcttgtccctggcaattctgccggcacagtcaccgcctactacgtaagtttcggaaaacttgacaacacacacacacaagcagtttttcttatatacaaaagattagctagctggttaatatcatatcatgcatgcatgctgatacatagatttttttttttttttctgctt…	ATGGCTTACTCGAAAAATTTTACCCTGCTCATCTCTATAGCAATCAGCTCTTTGATGGTTGCTTCTGCTAGTAATTTCTACCAAGACTTTGATATCACTTGGGGAGATGGCCGTGGTAAGATACTCAACAACGGCCAGCTTCTCTCCCTCTCCCTTGACAAAGCCTCAGGCTCAGGCTTCCAGTCCAAGAGCGAGTACCTTTTTGGCAAAATCGACATGCAACTCAAGCTTGTCCCTGGCAATTCTGCCGGCACAGTCACCGCCTACTACTTAAAATCACCAGGATCAACATGGGATGAGATAGACTTCGAATTCTTGGGGAATTTAAGTGGTGATCCTTATACTCTTCATACTAATGTGTTCACAAATGGCAAAGGTGACAGAGAGCAACAATTCCAC…	MAYSKNFTLLISIAISSLMVASASNFYQDFDITWGDGRGKILNNGQLLSLSLDKASGSGFQSKSEYLFGKIDMQLKLVPGNSAGTVTAYYLKSPGSTWDEIDFEFLGNLSGDPYTLHTNVFTNGKGDREQQFHLWFDPTADFHTYSVLWNPQRIVFYVDGSPIREFKNLESNGVLFPKNQPMRIYSSLWNADDWATRGGLIKTDWTQAPFTASYRNFNANACVWSNGKSSCNSKNNNPWFSQELDATGQERLKWVQKNYMIYNYCKDSKRFPQGLPKECAFNI
CsXTH19	atggcttcaatgttgcatttgtttctagtgcttggtactttgatggttgcctctgctggtagcttctaccaagattttgacatcacttggggagatgggcgtgccaagatacacaacaacggccagtttcttacgctttcccttgataaagcctctggctcaggtttccagtccaagaatgaatatctattcggcaagattgatatgcaactcaaactagtccctggcaactctgctggcactgttactgcttattatgtaagttcccctgtacagcattattaatgcaaaatagcgacttatgatcatcatgcatctgatacgtaggctttcttttccatgcagttaaaatcaccaggatcaacatgggatgagatagacttcgaattcttggggaat…	ATGGCTTCAATGTTGCATTTGTTTCTAGTGCTTGGTACTTTGATGGTTGCCTCTGCTGGTAGCTTCTACCAAGATTTTGACATCACTTGGGGAGATGGGCGTGCCAAGATACACAACAACGGCCAGTTTCTTACGCTTTCCCTTGATAAAGCCTCTGGCTCAGGTTTCCAGTCCAAGAATGAATATCTATTCGGCAAGATTGATATGCAACTCAAACTAGTCCCTGGCAACTCTGCTGGCACTGTTACTGCTTATTATTTAAAATCACCAGGATCAACATGGGATGAGATAGACTTCGAATTCTTGGGGAATTTAAGTGGCGATCCTTATACTCTTCATACGAATGTATTCACAAATGGAAAAGGAAACAGAGAGCAACAATTTCACCTCTGGTTTGAC…	MASMLHLFLVLGTLMVASAGSFYQDFDITWGDGRAKIHNNGQFLTLSLDKASGSGFQSKNEYLFGKIDMQLKLVPGNSAGTVTAYYLKSPGSTWDEIDFEFLGNLSGDPYTLHTNVFTNGKGNREQQFHLWFDPTAAFHTYSILWNPQRIVFSVDGTPIREFKNSESIGVPFPKNQPMRIYSSLWNADDWATRGGLVKTDWTHAPFTASYRNFKADACLWSNGKSSCASSKSRSRAWFSQELDSSSQNKLKWVQKNYMIYNYCTDTKRFPQGLPVECRTA
CsXTH20	atggccttccagcttgtaaaaggagggatatcaagtgtttataagcttatgtgccaagttttaatttagcgatatgagactcaattaatagcattacacatatttattaggcttgcttgaatcattagtttttagcctctcaaccttgcaaatctcacttgttttacagtttttctctgatactaactaataacgaccattgaattaaataagattgtcaaattaagttatataatgatgttttattcaagaattttactagcatgtgccatatggtcactatcaaaatggttgaaaaacaaacattagagattgtttaagtggcaataaatttaattaattagagggatctcatgattttgtctgcttttcattgggttgcccgagaaaaagctttct…	ATGGCCTTCCAGCTTGTAAAAGGAGGGATATCAAGTGTTTATAAGCTTATGTGCCAAATACTCAACAACGGCCAGCTTCTTACTCTGTCCCTTGATAAAGCCTCTGGCTCAGGATTCCAGTCCAAGAATGAGTATCTATATGGCAAGATTGACATGCAGCTTAAGCTTGTCCCTGGCAACTCTGCTGGTACTGTCACTGCTTATTATTTAAAATCACCGGGATCAACATGGGATGAGATAGACTTTGAATTCTTGGGAAATTTAAGTGGTGACCCTTATACTCTTCACACAAATGTATTCACAAATGGTAAAGGTGACAGAGAACAACAATTTCACCTCTGGTTTGACCCCTCTGCTGCTTTTCACACCTATTCCATCCTCTGGAATCCTCAGCGCATT…	MAFQLVKGGISSVYKLMCQILNNGQLLTLSLDKASGSGFQSKNEYLYGKIDMQLKLVPGNSAGTVTAYYLKSPGSTWDEIDFEFLGNLSGDPYTLHTNVFTNGKGDREQQFHLWFDPSAAFHTYSILWNPQRIVFFVDGTPIRELKNSESIGVPFPKNQPMKIYSSLWNADDWATRGGLVKTDWTHAPFTASYRNFKANNACVWSNGKSSCASTSFRSRNSWLSQELDSTSQNRLKWVQKNYMIYNYCTDTKRFPRGTPKECRTS
CsXTH21	atggcagcttctttttatgctctttcttcgagagcaacaacatggatgctattgtcaacgctagccagcagtttcttgatggctgcctctgccggtaacttctacaatgatgttgatatcatatggggacaggagaaagttgagatactcaacaatggcaacgatctcactctcaatctcgacaaatctggtggctctggcttccaatccaagaatgagtatcaattcggaaagattgacatgcagatcaaactcgtccccggaaattcagctggcacagttactgcctactatgtatgtatcttctcactgatttttcttagaacttatttgttattatgaaataaaatttataatatatgattaatatgatttttaagtagtaattttgataaaaat…	ATGGCAGCTTCTTTTTATGCTCTTTCTTCGAGAGCAACAACATGGATGCTATTGTCAACGCTAGCCAGCAGTTTCTTGATGGCTGCCTCTGCCGGTAACTTCTACAATGATGTTGATATCATATGGGGACAGGAGAAAGTTGAGATACTCAACAATGGCAACGATCTCACTCTCAATCTCGACAAATCTGGTGGCTCTGGCTTCCAATCCAAGAATGAGTATCAATTCGGAAAGATTGACATGCAGATCAAACTCGTCCCCGGAAATTCAGCTGGCACAGTTACTGCCTACTATTTATCTTCAAAAGGCGAAAAATGGGATGAGATAGACTTCGAGTTCTTAGGAAACGTGTCCGGTGAGCCTTACACTCTTCATACGAATGTAATTTGCCAAGGCCAA…	MAASFYALSSRATTWMLLSTLASSFLMAASAGNFYNDVDIIWGQEKVEILNNGNDLTLNLDKSGGSGFQSKNEYQFGKIDMQIKLVPGNSAGTVTAYYLSSKGEKWDEIDFEFLGNVSGEPYTLHTNVICQGQGAREQQFHLWFDPTVDFHTYSILWSPERIIFYVDDIPIREFEKMENLPFPENQAMRIYSTLWNADDWATQGGRVKTDWSYAPFTASYRNFNADACVWSNGASSCNSNDPSTGWSSKPWVWQRLDDGKRGQMKWVQDNYMIYDYCKDNKRFSQGLAPECTRAK
CsXTH22	atggagttgcttcccaggcagaaattacttcaacaatcttggagtggaccccacaaatgcaggtatatatatttcttttaactcatttattatttaatctcataatttttttgttgttgatttttttcaataaaggcttttagattaaataaatgattttacttttactagcaaaagtttaaattttgagattttgagagtggtggttgaaaatatctaaaaattatttacttatttgacattcttatttcattagtttcatagcataattttaaatagttaacttttacaatttttaataatagctaattaaacaactaatttttaaatataaaactctactcataaaagtcttacttattagaactctacttaaataagttatatgtaaaaaaacta…	ATGGAGTTGCTTCCCAGGCAGAAATTACTTCAACAATCTTGGAGTGGACCCCACAAATGCAGTAACTTCTACGACGATTTTGAAATCACATGGGGACATGGTGCTAAGATCCACGACAATGGCAAAGTTCTCACTCTTAATCTCGACAAATCTGGTGGCTCAGGCTTTCAGTCCAAGAAGGAGTATCTGTTCGGGAAGATTGATATGAGGATCAAGCTTGTCCCTGGATATTCAGCTGGCACTGTTACTGCCTACTATTTATCGTCCAAGGGTGCAAACTGGGATGAGATAGACTTTGAGTTCCTAGGAAACGTAACTGGTGAACCATACACTCTTCATACAAATGTGTTTAGCCAAGGGAATGGTGACAGAGAACGACAATTCCACCTCTGGTTTGAC…	MELLPRQKLLQQSWSGPHKCSNFYDDFEITWGHGAKIHDNGKVLTLNLDKSGGSGFQSKKEYLFGKIDMRIKLVPGYSAGTVTAYYLSSKGANWDEIDFEFLGNVTGEPYTLHTNVFSQGNGDRERQFHLWFDPTTDFHTYSILWNPKRVIFYADDVPIREFKNLEYLGIPFPKKQPMRIYSSLWNADSWATQGGRIKIDWKYAPFTASYSNFTADACIWAFGASSCDTNSPYSNSNSKTKVWLRHELDIAKKRKMRWVEKNHMVYDYCKDHKRFPHGPPLECSVDNN
CsXTH23	atggcaagtttgcagactttctcgatggttcttttcttcactgcaattgcatttcatcaagattttgtgattgccaaattttccaagagcatgtatatcaactggggtgctcatcattctgcaattgtgggcaatggtgaagacttgaacctcgtgttggatcagagctcaggtgaaattcatcagcttatcctccatcaaaatattatatggcaactgtcttgattttgacttttttttttgtttgaaatcaagcagtttttacaaaaaataaaaccatttttctcaactcttaataaaacaattgtattgccattggttcaggttctggtgcccaatccaagatatcattcttatttggaagcattgagatgctaatcaagttagtccctggaaact…	ATGGCAAGTTTGCAGACTTTCTCGATGGTTCTTTTCTTCACTGCAATTGCATTTCATCAAGATTTTGTGATTGCCAAATTTTCCAAGAGCATGTATATCAACTGGGGTGCTCATCATTCTGCAATTGTGGGCAATGGTGAAGACTTGAACCTCGTGTTGGATCAGAGCTCAGGTTCTGGTGCCCAATCCAAGATATCATTCTTATTTGGAAGCATTGAGATGCTAATCAAGTTAGTCCCTGGAAACTCAGCTGGAACAGTCACAGCCTACTATCTAACCTCTTCGGGGAGCCAACATGATGAAATAGATTTTGAGTTCTTGGGAAATGTTTCTGGACAACCTTATATCATCCATACAAATATCTACACTCAAGGAAAGGGAGACAGGGAGCAGCAATTC…	MASLQTFSMVLFFTAIAFHQDFVIAKFSKSMYINWGAHHSAIVGNGEDLNLVLDQSSGSGAQSKISFLFGSIEMLIKLVPGNSAGTVTAYYLTSSGSQHDEIDFEFLGNVSGQPYIIHTNIYTQGKGDREQQFYLWFDPTADYHNYTIHWNPTEVVWYVDSVPIRVFRNYEKEGIAYPNKQGMRTHVSIWNADNWATRGGLDKIDWSNAPFIARLRRFRARACKWNGPVSISQCATKTPGNWWTSPTYSQLSSARMGQLKWVREKYMIYNYCKDTKRFNGKMAPECSKPQY
CsXTH24	atgggtctctctcagtttctaggtttctttgtgtttcttttgcttagtcgtgtgattgctgcagcgaccaaaagtgacgttaaattcgatcagaattattacattacgtggggaaacgatcatgtgttgtctctaaatcaagggagagctattcagctgtccatggatcgttcttctggttaatattattctctctttcaccatgttcttactcaataatgcttttaagttttcacgcaagctatatatttgaatcttcaacgtagaaataaatctgtagttgacttgaaacttttgatactagatattcattattttcggtttaacaagtactgctttatttatcccaatgatataatccagctggtttgattcttgcaatcgaggtatattgttaag…	ATGGGTCTCTCTCAGTTTCTAGGTTTCTTTGTGTTTCTTTTGCTTAGTCGTGTGATTGCTGCAGCGACCAAAAGTGACGTTAAATTCGATCAGAATTATTACATTACGTGGGGAAACGATCATGTGTTGTCTCTAAATCAAGGGAGAGCTATTCAGCTGTCCATGGATCGTTCTTCTGGTTCTGGGTTTGGATCGAAGTTACACTATGGTTCAGGCTTCTTTCATTTGAAGATGAAGCTACCAGACAAGGATTCCGCTGGAATTGTCACTGCTTTTTACCTTACTTCACAAGGCGATAAACATGATGAGCTGGACTTTGAATTTTTGGGCAACAGAGAAGGCAAGCCGATTACGTTACAGACGAATGTGTTTGCAAATGGTGTAGGGAACAGAGAACAA…	MGLSQFLGFFVFLLLSRVIAAATKSDVKFDQNYYITWGNDHVLSLNQGRAIQLSMDRSSGSGFGSKLHYGSGFFHLKMKLPDKDSAGIVTAFYLTSQGDKHDELDFEFLGNREGKPITLQTNVFANGVGNREQRMHLWFDPTADFHTYKILWNPHQIVFYVDDVPIRVFKNLENIGVGYPSKPMQIEASLWNGESWATDGGRTKIDWTHAPFKAHFQGFDISGCPADDDQNRSIQRCYSSQYWWNSEKFWKLHSTQKAKYENVRKNYMYYDYCSDRPRYPHPPKECLY
CsXTH25	atgtcgttgtcgtcttctcttagggttgccgctgcattattgttcatttgtaattgtttggtggcagtctcaattgctactgatttagtgaaagacgtcgacattgatgaatggggaaaagaacacgttaaagtctccgaggatggcgcatccctatccctttccctcgacaaagactcaggctcaggcttccaaaccaaggaagagtacctattctcgagattcgacgtggagctaaagttaagcccaggctattccgccggtgttgtgacaacattttacttatcgtctctcgggacaaaacacgacgagatagattttgagttcttgggaaatgttaccggagaaccaatcacactccacaccaacatttactcccaaggcgaaggccggaaggag…	ATGTCGTTGTCGTCTTCTCTTAGGGTTGCCGCTGCATTATTGTTCATTTGTAATTGTTTGGTGGCAGTCTCAATTGCTACTGATTTAGTGAAAGACGTCGACATTGATGAATGGGGAAAAGAACACGTTAAAGTCTCCGAGGATGGCGCATCCCTATCCCTTTCCCTCGACAAAGACTCAGGCTCAGGCTTCCAAACCAAGGAAGAGTACCTATTCTCGAGATTCGACGTGGAGCTAAAGTTAAGCCCAGGCTATTCCGCCGGTGTTGTGACAACATTTTACTTATCGTCTCTCGGGACAAAACACGACGAGATAGATTTTGAGTTCTTGGGAAATGTTACCGGAGAACCAATCACACTCCACACCAACATTTACTCCCAAGGCGAAGGCCGGAAGGAG…	MSLSSSLRVAAALLFICNCLVAVSIATDLVKDVDIDEWGKEHVKVSEDGASLSLSLDKDSGSGFQTKEEYLFSRFDVELKLSPGYSAGVVTTFYLSSLGTKHDEIDFEFLGNVTGEPITLHTNIYSQGEGRKEKTYNLWYDPSEEYHLYSVVWTPKRIVFMVDDKAIRVHNNHEKDLNLPYPTKQPMRVYASIWNGDDWATKGGSVKINWQYAPYVAHYRNLNITEYEQGEDHPLTQEDKDYIEMVETEHMIYNYCDAYEKELVRECDVPIY
CsXTH26	atgtctttatcttcatcgtcgtcgttgttgctgttgttttctgtatcgatatgttgttttgtaggatcctcaaagggcgatttcaatacggacaccaaaatcacatggggagatggacgggcgaagataacggaaggaggcaaagccctcaccctctccatcgacaaaaagttaggctccggcttccagtccaagaaagattacctatttgcaagattcgacgtcgaaatgaaactaattctaggcaacgcagccggccttgtcaccacgttttacttatcatccctcgaaggatcacacgacgaagtcgacatggaattcctgggcaatgtaacaggggaaccctacacattgcacaccaatatttacgcgcaaggggaaggccacagagaacgaggt…	ATGTCTTTATCTTCATCGTCGTCGTTGTTGCTGTTGTTTTCTGTATCGATATGTTGTTTTGTAGGATCCTCAAAGGGCGATTTCAATACGGACACCAAAATCACATGGGGAGATGGACGGGCGAAGATAACGGAAGGAGGCAAAGCCCTCACCCTCTCCATCGACAAAAAGTTAGGCTCCGGCTTCCAGTCCAAGAAAGATTACCTATTTGCAAGATTCGACGTCGAAATGAAACTAATTCTAGGCAACGCAGCCGGCCTTGTCACCACGTTTTACTTATCATCCCTCGAAGGATCACACGACGAAGTCGACATGGAATTCCTGGGCAATGTAACAGGGGAACCCTACACATTGCACACCAATATTTACGCGCAAGGGGAAGGCCACAGAGAACGAGGT…	MSLSSSSSLLLLFSVSICCFVGSSKGDFNTDTKITWGDGRAKITEGGKALTLSIDKKLGSGFQSKKDYLFARFDVEMKLILGNAAGLVTTFYLSSLEGSHDEVDMEFLGNVTGEPYTLHTNIYAQGEGHRERGFHLWFDPSAKFHQYSIVWNPERIIFMVDNKAVRVHENLANLGVPFPAKQPMWLIASLWNGDQWATQKGRIKANWTDAPYTAHYRNLVITKYAGNNQTLTNLDEKNIRSVQDKFMIYDYCDYGVHPLECEKQNSQANEKPKNSNSGPAPKN
CsXTH27	atggctcttttactactaaacaatctaattttagcattcctcttgttcttttgcattatggcacccaaggtttcttcacacaacagggcttacgcggccccaagtgttgcacgcttgacagatctttttggtcacgtctcagttgatcagggcttttccactttcttcggaggctcaaatgtcaagcggatcaataatgggtccatggccactcttgctcttgacaaatcctcaggctctggattggtctccaggaacaaatattaccacggattcttcagtgccgctataaagttgccatctggtctctcatccggagttgtacttgccttctacgtaagcatttggttatgtttaattcttcaattctggtatatttgcatatatacatgtgtgtgt…	ATGGCTCTTTTACTACTAAACAATCTAATTTTAGCATTCCTCTTGTTCTTTTGCATTATGGCACCCAAGGTTTCTTCACACAACAGGGCTTACGCGGCCCCAAGTGTTGCACGCTTGACAGATCTTTTTGGTCACGTCTCAGTTGATCAGGGCTTTTCCACTTTCTTCGGAGGCTCAAATGTCAAGCGGATCAATAATGGGTCCATGGCCACTCTTGCTCTTGACAAATCCTCAGGCTCTGGATTGGTCTCCAGGAACAAATATTACCACGGATTCTTCAGTGCCGCTATAAAGTTGCCATCTGGTCTCTCATCCGGAGTTGTACTTGCCTTCTACTTGTCTAATGCAGATAGCTATCCGCACAACCATGATGAAATTGATATTGAATTGCTTGGTCAT…	MALLLLNNLILAFLLFFCIMAPKVSSHNRAYAAPSVARLTDLFGHVSVDQGFSTFFGGSNVKRINNGSMATLALDKSSGSGLVSRNKYYHGFFSAAIKLPSGLSSGVVLAFYLSNADSYPHNHDEIDIELLGHDKRNDWVLQTNIYANGGVSTGREEKFYFWFDPTAQHHYYSIIWNSHHIVFLVDNVPLREFPNTGAFSSVYPSKPMSVYVTIWDGSQWATHGGKYPVNYKYAPFVASLAEMEMAGCVLSNSASAPASCSKGSASSLDPVDGQQFTTLSKQQVAALDWSRRKLMFYSYCKDTTRFKVMPPECK
CsXTH28	Atgcatcataccatcttgttaaccaaagccatgactaatttactcaaattcattggtgctattgggtttcttagtgcatatcttcttcaaatttcaagagcttctgttgtttcgaccggcgatttcaacaaagacttttttgtaacttggtctccaagccatgtaaacacttctgcagatggcaaggcaaggagcttgaagctcgatcaagaatctggtaaaacccaaaaatatttttaaaaaagaaaatctctgctatatgcagttttctcactatttgaaatttttttgataggtgctggtttttcttcaaaccaaatgttcttatttgggcaactagacatgcaaataaagctagtacctggtgattctgcaggcacagttttaggcttttatgta…	ATGCATCATACCATCTTGTTAACCAAAGCCATGACTAATTTACTCAAATTCATTGGTGCTATTGGGTTTCTTAGTGCATATCTTCTTCAAATTTCAAGAGCTTCTGTTGTTTCGACCGGCGATTTCAACAAAGACTTTTTTGTAACTTGGTCTCCAAGCCATGTAAACACTTCTGCAGATGGCAAGGCAAGGAGCTTGAAGCTCGATCAAGAATCTGGTGCTGGTTTTTCTTCAAACCAAATGTTCTTATTTGGGCAACTAGACATGCAAATAAAGCTAGTACCTGGTGATTCTGCAGGCACAGTTTTAGGCTTTTATATGGCATCTGATCAACCAAACAGAGATGAAATAGACTTTGAATTTCTTGGCAATGTAAGTGGGCAGCCCTATATCCTTCAA…	MHHTILLTKAMTNLLKFIGAIGFLSAYLLQISRASVVSTGDFNKDFFVTWSPSHVNTSADGKARSLKLDQESGAGFSSNQMFLFGQLDMQIKLVPGDSAGTVLGFYMASDQPNRDEIDFEFLGNVSGQPYILQTNIYADGSDNREQRIYLWFDPTKDFHTYSILWNLHQIVLMVDSVPIRTYRNHANEGVPYPRWQPMSIKISLWNGDSWATRGGQDKIDWSQGPFVASFRNYKIDACVWNGNPRFCRAGSPTNWWNQKQFSTLTSIQRRLFKWVRNYHVIYDYCQDNQRFQNNLPKECSLSKY
CsXTH29	atggcttcaaaaatatggattctgcttctgggtattttgtttatggtgtcagcaacaatgggagttccaccaagaaaacctgtgaatgtcccattcggcagaaactacatgcccacttgggcttttgatcacatcaaatacttcaatggtggctctgagattcagcttcatcttgacaaatacacgggcactggcttccaatccaaaggaagttacttgttcggccatttcagtatgcaaatgaaattggttccgggggattcggctggatctgtcactgctttttatgtgagtgttttttctctctatttctttcttagtagttcaaagaaataaaaataaatgcttggccgataattaaaaagcatttgttaatgttcaaaaaatgcagctgtcttc…	ATGGCTTCAAAAATATGGATTCTGCTTCTGGGTATTTTGTTTATGGTGTCAGCAACAATGGGAGTTCCACCAAGAAAACCTGTGAATGTCCCATTCGGCAGAAACTACATGCCCACTTGGGCTTTTGATCACATCAAATACTTCAATGGTGGCTCTGAGATTCAGCTTCATCTTGACAAATACACGGGCACTGGCTTCCAATCCAAAGGAAGTTACTTGTTCGGCCATTTCAGTATGCAAATGAAATTGGTTCCGGGGGATTCGGCTGGATCTGTCACTGCTTTTTATCTGTCTTCTCAAAACTCAGAGCATGATGAAATCGATTTTGAGTTCTTGGGCAACAGAACAGGACAGCCTTACATTCTGCAAACAAATGTGTTCACTGGAGGAAAGGGTGAC…	MASKIWILLLGILFMVSATMGVPPRKPVNVPFGRNYMPTWAFDHIKYFNGGSEIQLHLDKYTGTGFQSKGSYLFGHFSMQMKLVPGDSAGSVTAFYLSSQNSEHDEIDFEFLGNRTGQPYILQTNVFTGGKGDREQRIYLWFDPTKAYHFYSVLWNMYQIVFFVDDIPIRVFKNCKDLGVRFPFNQPMKIYSSLWNADDWATRGGLEKTDWSKAPFIASYKGFHIDGCEASVQAKYCATQGKRWWDQKEFQDLDAFQYRRLKWVRSKFTIYNYCTDRSRFPVLPPECRRDRDI
CsXTH30	atggcttccattctctatctccttcttcctcttctcattctcatgaccatttcttcagttagcaatggtcagggtcccccttcaccgggctactaccccagctcaagaatcaattcaatagggtttgatcaggcatttagaaacttatggggtcctcagcatcaaagagcagaccaaggcaccttaacaatctggcttgatagctcctcaggtctaatattacatatacaagtcccacttcatcatgccttatgttttatatgccaattttgtctggttgcataaatgattgataatgttgttaatttgtggcaaacaggaagtgggttcaagtcacttcattcatatcggtccggttactttggtgcttccatcaagcttcagcctggttacactgct…	ATGGCTTCCATTCTCTATCTCCTTCTTCCTCTTCTCATTCTCATGACCATTTCTTCAGTTAGCAATGGTCAGGGTCCCCCTTCACCGGGCTACTACCCCAGCTCAAGAATCAATTCAATAGGGTTTGATCAGGCATTTAGAAACTTATGGGGTCCTCAGCATCAAAGAGCAGACCAAGGCACCTTAACAATCTGGCTTGATAGCTCCTCAGGAAGTGGGTTCAAGTCACTTCATTCATATCGGTCCGGTTACTTTGGTGCTTCCATCAAGCTTCAGCCTGGTTACACTGCTGGAGTAATTACCTCTCTCTATCTTTCAAACAACCAAGATCACCCGGGGAACCACGACGAAGTCGATATCGAGTTCCTCGGAACAACGCCCGATAAGCCCTATACTTTG…	MASILYLLLPLLILMTISSVSNGQGPPSPGYYPSSRINSIGFDQAFRNLWGPQHQRADQGTLTIWLDSSSGSGFKSLHSYRSGYFGASIKLQPGYTAGVITSLYLSNNQDHPGNHDEVDIEFLGTTPDKPYTLQTNVYIRGSGDGRLIGRELRFHLWFDPTQDFHHYAVLWTPSELIFFVDDVPIRRYPRKSDATFPLRPMYLYGSIWDASSWATEEGRYKADYKYQPFVGQYRNFKIAGCTADGSSGCHPPPASPSGSGVLSQQQVAAMQWVQRNYLVYNYCYDPKRDHTEIPEC
CsXTH31	atggctgcttcttttaaagagttgattttgtgtctgtttttcatgacatcagtagtactgttcattcccgcttattctctttcaaaaaaattcacaacctcatacttcgatgaagcgttttcgaggctttatggagatcaaaacttgatcgtcctcaaagaaggcaagtcagtccgaatctcactcgatgaacacaccggctgtggcttcaaatccagaagcacctatcaatacgcattcttcagtacttccgttaaactacctgcggctaattacacagcaggagttgttgtcacgttttacacctcaaacggtgacgtttacaaggattctcacgacgaacttgatttcgagttcttgggacatgctaacaatggtagttgggtgctgcaaacaaat…	ATGGCTGCTTCTTTTAAAGAGTTGATTTTGTGTCTGTTTTTCATGACATCAGTAGTACTGTTCATTCCCGCTTATTCTCTTTCAAAAAAATTCACAACCTCATACTTCGATGAAGCGTTTTCGAGGCTTTATGGAGATCAAAACTTGATCGTCCTCAAAGAAGGCAAGTCAGTCCGAATCTCACTCGATGAACACACCGGCTGTGGCTTCAAATCCAGAAGCACCTATCAATACGCATTCTTCAGTACTTCCGTTAAACTACCTGCGGCTAATTACACAGCAGGAGTTGTTGTCACGTTTTACACCTCAAACGGTGACGTTTACAAGGATTCTCACGACGAACTTGATTTCGAGTTCTTGGGACATGCTAACAATGGTAGTTGGGTGCTGCAAACAAAT…	MAASFKELILCLFFMTSVVLFIPAYSLSKKFTTSYFDEAFSRLYGDQNLIVLKEGKSVRISLDEHTGCGFKSRSTYQYAFFSTSVKLPAANYTAGVVVTFYTSNGDVYKDSHDELDFEFLGHANNGSWVLQTNLYGNGSIGRGREERYSLPFDPSENFHNYSILWTEKTTVFYVDYVPIRVTQKVEAMAGDYPSKPMSLYATIWNGSDWATGGGKYKVDYTYAPFVSQYSNFVLQACSNSDCDDSLTTEERNKMKEFRSKYVTYSYCVDSKRYPIPLPECKNDSF
CsXTH32	atggctctcttcctattacttattctcagcagcctcattttcccttcaagctttgcttattggccaccttcacctgcctactggccaagttccaagttcagctctatgagtttctacaaaggattcagaaatctctggggtcctcagcatcaaagagatgaacaaaatgcattaacaatctggcttgatagttcctcaggtttctatttacacatttatcccttttttttttccttttgttaatgctgaaataccggggcttctgattgattcctgacaacaggaagtgggttcaaatcagtgaagcctttcaggtctggctattttggagcatccattaaacttcaacatggttacactgctggagtcataacagcattttatgtgagaacatgaact…	ATGGCTCTCTTCCTATTACTTATTCTCAGCAGCCTCATTTTCCCTTCAAGCTTTGCTTATTGGCCACCTTCACCTGCCTACTGGCCAAGTTCCAAGTTCAGCTCTATGAGTTTCTACAAAGGATTCAGAAATCTCTGGGGTCCTCAGCATCAAAGAGATGAACAAAATGCATTAACAATCTGGCTTGATAGTTCCTCAGGAAGTGGGTTCAAATCAGTGAAGCCTTTCAGGTCTGGCTATTTTGGAGCATCCATTAAACTTCAACATGGTTACACTGCTGGAGTCATAACAGCATTTTATCTATCCAACAATGAAGCTCATCCAGGTCGGCATGATGAAGTTGACATTGAGTTTCTTGGAACAACATTCGGGAAGCCTTATACTTTACAGACTAATGTT…	MALFLLLILSSLIFPSSFAYWPPSPAYWPSSKFSSMSFYKGFRNLWGPQHQRDEQNALTIWLDSSSGSGFKSVKPFRSGYFGASIKLQHGYTAGVITAFYLSNNEAHPGRHDEVDIEFLGTTFGKPYTLQTNVYIRGSGDGKIIGREMKFHLWFDPTKDFHHYAILWSPKELIFLVDDVPIRRYPRKSAATFPLRPMWVYGSIWDASSWATEDGKYKADYRYQPFVARYTDFKACGCTAYAPAWCRPVSVSPFHSGGLSRQQYWAMRWLQSHHLVYDYCRDQKRDHFLTPECY
CsXTH33	Atgggttatcattattcttgtaatgggttgttgttattggtgagtgttttgatggttgttgcctcatcagctgtgggtagcttctatcaagactttgatttaacatggggtgataagagagctaagattttcaatggcggccaacttctttctctgtctctagacagagtttctggctctggttttcagtccaagagagactacttatttggcagaattgatatgcagctcaagcttgttgctggtgactctgctggcactgtcactgcctactatgtatgctttcacacattatcacctctttaactctctaaatttaatttgcttgatattgatcattcatattcttttcgctgatgatgctgcagctgtcttcgcaagggccgactcatgatgaga…	ATGGGTTATCATTATTCTTGTAATGGGTTGTTGTTATTGGTGAGTGTTTTGATGGTTGTTGCCTCATCAGCTGTGGGTAGCTTCTATCAAGACTTTGATTTAACATGGGGTGATAAGAGAGCTAAGATTTTCAATGGCGGCCAACTTCTTTCTCTGTCTCTAGACAGAGTTTCTGGCTCTGGTTTTCAGTCCAAGAGAGACTACTTATTTGGCAGAATTGATATGCAGCTCAAGCTTGTTGCTGGTGACTCTGCTGGCACTGTCACTGCCTACTATCTGTCTTCGCAAGGGCCGACTCATGATGAGATTGATTTTGAGTTCTTGGGAAATGTGAGCGGTCAGCCTTACATTCTTCACACAAATATATTCGCTCAGGGTAAAGGCAACCGGGAGCAACAA…	MGYHYSCNGLLLLVSVLMVVASSAVGSFYQDFDLTWGDKRAKIFNGGQLLSLSLDRVSGSGFQSKRDYLFGRIDMQLKLVAGDSAGTVTAYYLSSQGPTHDEIDFEFLGNVSGQPYILHTNIFAQGKGNREQQFYLWFDPTRNFHTYSVIWKPQHVIFLVDNIPIRVFKNAESLGVPFPENQPMKIYSSLWNADDWATRGGLVKTDWTKAPFTAYYRNFRAIPCNNCGSKRSSSSSVSDAQRQWQPRDELDATSRRRLRWVQKYFMIYNYCTDLKRFPQGFPSECRQH
CsXTH34	atggatcattcttgtctttcaggttcctttgcctttattgttcttcttgtcacttcattgcgtataagctgcagagctgatacaactagcttcaatgacaactaccatgttacatggggacatgatcatgccttgcttctgaaccaagatagggaaattcagcttaccttggaccaaaaatctggttgatatatatgtttcattgctctctataattgaccatgaaaattgaggtctaataactttttatgtacttcaattcaggagctgggttcgagtcgaagatgaggtacgggtccgggttatttcatatcagaatgaagataccagacaagaattctacaggagttcttacgagcttctatgtgagacatttttggtttgtatgtgtgtatgtga…	ATGGATCATTCTTGTCTTTCAGGTTCCTTTGCCTTTATTGTTCTTCTTGTCACTTCATTGCGTATAAGCTGCAGAGCTGATACAACTAGCTTCAATGACAACTACCATGTTACATGGGGACATGATCATGCCTTGCTTCTGAACCAAGATAGGGAAATTCAGCTTACCTTGGACCAAAAATCTGGAGCTGGGTTCGAGTCGAAGATGAGGTACGGGTCCGGGTTATTTCATATCAGAATGAAGATACCAGACAAGAATTCTACAGGAGTTCTTACGAGCTTCTATTTAGCTTCACGTTCGAGCCATCATGATGAGATTGATTTAGAGTTCTTGGGAAACAATGGGCCACCTTATAAATTGCACACCAATTTGTACATAAATGGTCAAGGTGGCAGAGAG…	MDHSCLSGSFAFIVLLVTSLRISCRADTTSFNDNYHVTWGHDHALLLNQDREIQLTLDQKSGAGFESKMRYGSGLFHIRMKIPDKNSTGVLTSFYLASRSSHHDEIDLEFLGNNGPPYKLHTNLYINGQGGREQQILLWFDPTKDFHSYKILWNEHQIVFFVDNVPIRVYRNNIRKKVSFPSQPMHIFASIWHAEGWASDGRKTDWHQAPFHAHYQDFHVDGCVLQDHNIRECHSPKFWWNAEKYRKLNPDQEREYRNVRKMHLVYDYCSSKSSSHYPECHK
CsEG16	aggaaaagttttcttaattagtgaataagaaagttttgaaattcaaaaggttgttcgtta tgattagatggtggataggcaaggcccgtgaatcgtttttagaaatgcttaggagcagtg ggctcactgtaaaaagtctggtttctccttcagttgacttcactttctttcttccgtaaa ttgaaatcggtaagcagcaattctgtcgtgacccttgaacttgaaatggcggatccagtt gtccagagtctccatcaaactgaacccataaaagaaatcgccatagattacaccccggaa gcatgcactcactgcgcagactccaattcgatcacactcaccttcgatcaccgcggcgga gccaggtggcgctccaccactcgcttcctctac…	ATGGCGGATCCAGTTGTCCAGAGTCTCCATCAAACTGAACCCATAAAAGAAATCGCCATAGATTACACCCCGGAAGCATGCACTCACTGC GCAGACTCCAATTCGATCACACTCACCTTCGATCACCGCGGCGGAGCCAGGTGGCGCTCCACCACTCGCTTCCTCTACGGCACCTTCAGC TCCCTGATCCAGTGCCCCAAAGGCAACACTAGTGGCCTCAACTTCAACATCTACCTTTCTTCTCTAGAAGGCGACAAATCCCAAGACGAA ATCGACTTTGAATTCCTTGGCAAGGACAAGACTATCGTTCAAACCAATTATTACACTACAGGAACCGGGAATAGAGAGGAGATTCATGAT CTGGGGTTCGATTGTTCTGAAGGATTTCATGAGTA…	MADPVVQSLHQTEPIKEIAIDYTPEACTHCADSNSITLTFDHRGGARWRSTTRFLYGTFSSLIQCPKGNTSGLNFNIYLSSLEGDKSQDEIDFEFLGKDKTIVQTNYYTTGTGNREEIHDLGFDCSEGFHEYVIKWGPDLIQWLIDGKVVRRAERNEGEGFPNKPMFLYASVWDASHIDKARWCGPYVGCDAPYVCLYKDIHVPVATAVECPCDS

## Sheet: Table S5
Table S5. List of AtXTHs for phylogenetic analysis.
Name	TAIR ID
AtXTH1	AT4G13080
AtXTH2	AT4G13090
AtXTH3	AT3G25050
AtXTH4	AT2G06850
AtXTH5	AT5G13870
AtXTH6	AT5G65730
AtXTH8	AT1G11545
AtXTH9	AT4G03210
AtXTH10	AT2G14620
AtXTH11	AT3G48580
AtXTH12	AT5G57530
AtXTH13	AT5G57540
AtXTH14	AT4G25820
AtXTH15	AT4G14130
AtXTH16	AT3G23730
AtXTH7	AT4G37800
AtXTH17	AT1G65310
AtXTH18	AT4G30280
AtXTH19	AT4G30290
AtXTH20	AT5G48070
AtXTH21	AT2G18800
AtXTH22	AT5G57560
AtXTH23	AT4G25810
AtXTH24	AT4G30270
AtXTH25	AT5G57550
AtXTH26	AT4G28850
AtXTH27	AT2G01850
AtXTH28	AT1G14720
AtXTH29	AT4G18990
AtXTH30	AT1G32170
AtXTH31	AT3G44990
AtXTH32	AT2G36870
AtXTH33	AT1G10550

## Sheet: Table S6
Table S6. Subcellular loci prediction by CELLO.
Localization	Reliability
Extracellular	2.979*
Cytoplasmic	0.763
Lysosomal	0.264
Plasma Membrane	0.24
Vacuole	0.219
Nuclear	0.136
Mitochondrial	0.122
Chloroplast	0.102
Peroxisomal	0.05
Golgi	0.013
Cytoskeletal	0.007
